# Supplementary material for: Bis(3-acetyl-6-methyl-2-oxo-2H-pyran-4-olato)bis­(dimethyl sulfoxide)nickel(II)
Source: Acta Crystallogr Sect E Struct Rep Online. 2009 Sep 12;65(Pt 10):m1205–6. doi: 10.1107/S1600536809034655 (PMC2970285; doi:10.1107/S1600536809034655)
Supplement: Supplementary file 1 [file e-65-m1205-sup1.cif]

##############################################################################
###                                                                        ###
###        Electronic paper (Acta Crystallographica Section E)             ###
###                                                                        ###
##############################################################################
#                                                                            #
# This CIF contains the data in a paper accepted for publication in Acta     #
# Crystallographica Section E. It conforms to the requirements of Notes      #
# for Authors for Section E, and has been peer reviewed under the auspices   #
# of the IUCr Commission on Journals.                                        #
#                                                                            #
# Full details of the Crystallographic Information File format               #
# are given in the paper "The Crystallographic Information File (CIF):       #
# a New Standard Archive File for Crystallography" by S. R. Hall, F. H.      #
# Allen and I. D. Brown [Acta Cryst. (1991), A47, 655-685].                  #
#                                                                            #
# The current version of the core CIF dictionary is obtainable from          #
# ftp://ftp.iucr.org/pub/cif_core.dic. The current version number is 2.4.    #
#                                                                            #
# Software is freely available for graphical display of the structure(s) in  #
# this CIF.  For information consult the CIF home page http://www.iucr.org/  #
# cif/home.html                                                              #
#                                                                            #
# This file may be used for bona fide research purposes within the           #
# scientific community so long as proper attribution is given to the journal # 
# article from which it was obtained.                                        #
#                                                                            #
##############################################################################
                                             
data_global
_audit_creation_method     'from SHELXL-97 with Word-Perfect Macro PRPKAPPA'
_journal_date_recd_electronic     2009-08-20
_journal_date_accepted     2009-08-28
_journal_name_full     'Acta Crystallographica, Section E'
_journal_year     2009
_journal_volume     65
_journal_issue     10
_journal_page_first     m1205
_journal_page_last     m1206
_journal_paper_category     QM
_journal_coeditor_code     HG2559
_publ_contact_author_name     'Dr Sihem Boufas'
_publ_contact_author_address
;
Universit\'e 20 Aout 1955
Skikda
Algeria
;
_publ_contact_author_email     boufas_sihem@yahoo.fr
_publ_contact_author_fax     '01334-483808'
_publ_contact_author_phone     '01334-463839'
_publ_section_title
;
Bis(3-acetyl-6-methyl-2-oxo-2<i>H</i>-pyran-4-olato)bis(dimethyl
sulfoxide)nickel(II)
;
loop_
    _publ_author_name
    _publ_author_address
    'Djedouani, Amel'
;
Laboratoire d'Electrochimie des Mat\'eriaux
Mol\'eculaires et Complexes
D\'epartement de G\'enie des Proc\'ed\'es,
Facult\'e des Science de l'Ing\'enieur
Universit\'e Farhet Abbas de Setif
DZ-19000 S\'etif
Algeria
;
    'Boufas, Sihem'
;
Universit\'e 20 Aout 1955
Skikda
Algeria
;
    'Bendaas, Abderrahmen'
;
Laboratoire d'Electrochimie des Mat\'eriaux
Mol\'eculaires et Complexes
D\'epartement de G\'enie des Proc\'ed\'es,
Facult\'e des Science de l'Ing\'enieur
Universit\'e Farhet Abbas de Setif
DZ-19000 S\'etif
Algeria
;
    'Allain, Magali'
;
CIMM
CNRS UMR 6200
Facult\'e des Science
Angers Cedex
France
;
    'Bouet, Gilles'
;
SONAS, EA 921
Universit\'e D'Angers
Facult\'e de pharmacie
Angers Cedex
France
;
data_I
_chemical_name_systematic
;
Bis(3-acetyl-6-methyl-2-oxo-2<i>H</i>-pyran-4-olato)bis(dimethyl
sulfoxide)nickel(II)
;
_chemical_name_common     ?
_chemical_formula_moiety     'C20 H26 Ni O10 S2'
_chemical_formula_sum     'C20 H26 Ni O10 S2'
_chemical_formula_iupac     '[Ni (C8 H7 O4)2 (C2 H6 O S)2]'
_chemical_formula_weight     549.24
_chemical_melting_point     ?
_symmetry_cell_setting     monoclinic
_symmetry_space_group_name_H-M     'P 21/c'
_symmetry_space_group_name_Hall     '-P 2ybc'
loop_
    _symmetry_equiv_pos_as_xyz
    'x, y, z'
    '-x, y+1/2, -z+1/2'
    '-x, -y, -z'
    'x, -y-1/2, z-1/2'
_cell_length_a     11.3850(10)
_cell_length_b     6.2833(4)
_cell_length_c     19.7434(15)
_cell_angle_alpha     90
_cell_angle_beta     123.525(6)
_cell_angle_gamma     90
_cell_volume     1177.40(16)
_cell_formula_units_Z     2
_cell_measurement_reflns_used     2190
_cell_measurement_theta_min     2.82
_cell_measurement_theta_max     27.31
_cell_measurement_temperature     100(2)
_exptl_crystal_description     plates
_exptl_crystal_colour     colourless
_exptl_crystal_size_max     0.25
_exptl_crystal_size_mid     0.15
_exptl_crystal_size_min     0.1
_exptl_crystal_density_diffrn     1.549
_exptl_crystal_density_meas     ?
_exptl_crystal_density_method     'not measured'
_exptl_crystal_F_000     572
_exptl_absorpt_coefficient_mu     1.054
_exptl_absorpt_correction_type     multi-scan
_exptl_absorpt_process_details     '(SADABS; Bruker, 1998)'
_exptl_absorpt_correction_T_min     0.9019
_exptl_absorpt_correction_T_max     0.9019
_exptl_special_details
;
;
_diffrn_ambient_temperature     100.0(10)
_diffrn_radiation_type     MoK\a
_diffrn_radiation_wavelength     0.71073
_diffrn_radiation_source     'fine-focus sealed X-ray tube'
_diffrn_radiation_monochromator     graphite
_diffrn_measurement_device_type     'Nonius KappaCCD'
_diffrn_measurement_method     '\f scans, and \w scans with \k offsets'
_diffrn_reflns_number     14084
_diffrn_reflns_av_R_equivalents     0.0711
_diffrn_reflns_av_sigmaI/netI     0.0803
_diffrn_reflns_theta_min     3.47
_diffrn_reflns_theta_max     27.51
_diffrn_reflns_theta_full     27.51
_diffrn_measured_fraction_theta_max     0.973
_diffrn_measured_fraction_theta_full     0.973
_diffrn_reflns_limit_h_min     -14
_diffrn_reflns_limit_h_max     14
_diffrn_reflns_limit_k_min     -8
_diffrn_reflns_limit_k_max     7
_diffrn_reflns_limit_l_min     -25
_diffrn_reflns_limit_l_max     25
_diffrn_standards_decay_%     0
_reflns_number_total     2628
_reflns_number_gt     1962
_reflns_threshold_expression     I>2\s(I)
_refine_ls_structure_factor_coef     Fsqd
_refine_ls_matrix_type     full
_refine_ls_R_factor_all     0.0712
_refine_ls_R_factor_gt     0.0365
_refine_ls_wR_factor_gt     0.0818
_refine_ls_wR_factor_ref     0.0976
_refine_ls_goodness_of_fit_ref     1.111
_refine_ls_restrained_S_all     1.111
_refine_ls_number_reflns     2628
_refine_ls_number_parameters     156
_refine_ls_number_restraints     0
_refine_ls_hydrogen_treatment     constr
_refine_ls_weighting_scheme     calc
_refine_ls_weighting_details
                       'calc w=1/[\s^2^(Fo^2^+0.3428P] where P=(Fo^2^+2Fc^2^)/3'
_atom_sites_solution_hydrogens     geom
_atom_sites_solution_primary     direct
_atom_sites_solution_secondary     difmap
_refine_ls_shift/su_max     0.001
_refine_ls_shift/su_mean     0
_refine_diff_density_max     0.546
_refine_diff_density_min     -0.973
_refine_ls_extinction_method     'SHELXL97 (Sheldrick, 2008)'
_refine_ls_extinction_coef     0.0084(19)
_refine_ls_extinction_expression
                                  'Fc^*^=kFc[1+0.001xFc^2^\l^3^/sin(2\q)]^-1/4^'
loop_
    _atom_type_symbol
    _atom_type_description
    _atom_type_scat_dispersion_real
    _atom_type_scat_dispersion_imag
    _atom_type_scat_source
    'C' 'C' 0.0033 0.0000
                         'International Tables Vol C Tables 4.2.6.8 and 6.1.1.4'
    'H' 'H' 0.0000 0.0000
                         'International Tables Vol C Tables 4.2.6.8 and 6.1.1.4'
    'N' 'N' 0.0061 0.0000
                         'International Tables Vol C Tables 4.2.6.8 and 6.1.1.4'
    'O' 'O' 0.0106 0.0000
                         'International Tables Vol C Tables 4.2.6.8 and 6.1.1.4'
_computing_data_collection     'COLLECT (Nonius, 2002)'
_computing_cell_refinement     'DENZO and SCALEPACK (Otwinowski & Minor, 1997)'
_computing_data_reduction     'DENZO and SCALEPACK (Otwinowski & Minor, 1997)'
_computing_structure_solution     'SIR92 (Altomare <i>et al.</i>,  1993)'
_computing_structure_refinement     'SHELXL97 (Sheldrick, 2008)'
_computing_molecular_graphics
         'DIAMOND (Brandenburg, 1998) and Mercury (Macrae <i>et al.</i>,  2006)'
_computing_publication_material
                             'WinGX (Farrugia, 1999) and PARST (Nardelli, 1995)'
loop_
    _atom_site_type_symbol
    _atom_site_label
    _atom_site_fract_x
    _atom_site_fract_y
    _atom_site_fract_z
    _atom_site_U_iso_or_equiv
    _atom_site_adp_type
    _atom_site_calc_flag
    _atom_site_refinement_flags
    _atom_site_occupancy
    _atom_site_disorder_assembly
    _atom_site_disorder_group
    Ni Ni1 0.5 0.5 0.5 0.02521(16) Uani d S 1 . .
    S S1 0.75777(6) 0.76611(10) 0.53190(4) 0.03283(19) Uani d . 1 . .
    O O5 0.22643(18) 0.1935(3) 0.18093(9) 0.0384(4) Uani d . 1 . .
    O O1 0.62169(17) 0.6626(3) 0.46467(10) 0.0387(4) Uani d . 1 . .
    O O2 0.47029(16) 0.2626(3) 0.42577(9) 0.0307(4) Uani d . 1 . .
    O O3 0.32165(16) 0.6292(3) 0.40600(9) 0.0316(4) Uani d . 1 . .
    O O4 0.1020(2) 0.4798(3) 0.15900(11) 0.0478(5) Uani d . 1 . .
    C C6 0.2779(2) 0.4022(4) 0.29848(13) 0.0252(5) Uani d . 1 . .
    C C3 0.1192(3) 0.7190(4) 0.28219(15) 0.0378(6) Uani d . 1 . .
    H H3A 0.1101 0.8133 0.3173 0.057 Uiso calc R 1 . .
    H H3B 0.0368 0.631 0.2527 0.057 Uiso calc R 1 . .
    H H3C 0.1291 0.801 0.2446 0.057 Uiso calc R 1 . .
    C C10 0.3256(3) 0.0457(4) 0.23083(15) 0.0317(6) Uani d . 1 . .
    C C8 0.3859(2) 0.2500(4) 0.34964(14) 0.0253(5) Uani d . 1 . .
    C C9 0.3994(2) 0.0651(4) 0.31075(14) 0.0296(5) Uani d . 1 . .
    H H9 0.4616 -0.0426 0.3428 0.036 Uiso calc R 1 . .
    C C5 0.2474(2) 0.5807(4) 0.33237(13) 0.0265(5) Uani d . 1 . .
    C C2 0.7743(3) 1.0036(4) 0.48915(18) 0.0469(7) Uani d . 1 . .
    H H2A 0.7626 0.9718 0.4382 0.07 Uiso calc R 1 . .
    H H2B 0.8659 1.0642 0.5256 0.07 Uiso calc R 1 . .
    H H2C 0.7034 1.1033 0.4805 0.07 Uiso calc R 1 . .
    C C7 0.1958(2) 0.3697(4) 0.21184(14) 0.0312(6) Uani d . 1 . .
    C C4 0.3357(3) -0.1273(5) 0.18287(17) 0.0470(7) Uani d . 1 . .
    H H4A 0.4053 -0.2289 0.2191 0.071 Uiso calc R 1 . .
    H H4B 0.3623 -0.0679 0.1484 0.071 Uiso calc R 1 . .
    H H4C 0.246 -0.1966 0.1501 0.071 Uiso calc R 1 . .
    C C1 0.8954(3) 0.6199(5) 0.53594(19) 0.0526(8) Uani d . 1 . .
    H H1A 0.8972 0.4776 0.5542 0.079 Uiso calc R 1 . .
    H H1B 0.9841 0.6879 0.573 0.079 Uiso calc R 1 . .
    H H1C 0.8792 0.6154 0.4828 0.079 Uiso calc R 1 . .
loop_
    _atom_site_aniso_label
    _atom_site_aniso_U_11
    _atom_site_aniso_U_22
    _atom_site_aniso_U_33
    _atom_site_aniso_U_12
    _atom_site_aniso_U_13
    _atom_site_aniso_U_23
    Ni1 0.0190(2) 0.0297(3) 0.0197(2) 0.00047(17) 0.00610(17) -0.00322(16)
    S1 0.0280(3) 0.0421(4) 0.0247(3) -0.0061(3) 0.0122(3) -0.0037(3)
    O5 0.0403(10) 0.0450(11) 0.0241(9) 0.0070(8) 0.0141(8) -0.0024(7)
    O1 0.0292(9) 0.0534(11) 0.0275(9) -0.0120(8) 0.0119(8) -0.0051(8)
    O2 0.0245(8) 0.0336(9) 0.0212(8) 0.0057(7) 0.0046(7) -0.0021(7)
    O3 0.0257(8) 0.0336(10) 0.0260(9) 0.0043(7) 0.0083(7) -0.0040(7)
    O4 0.0461(12) 0.0539(12) 0.0237(9) 0.0148(10) 0.0068(8) 0.0052(8)
    C6 0.0210(11) 0.0284(13) 0.0226(11) -0.0001(10) 0.0099(9) 0.0003(9)
    C3 0.0292(13) 0.0375(15) 0.0335(13) 0.0092(11) 0.0090(11) -0.0011(11)
    C10 0.0273(13) 0.0352(14) 0.0342(13) -0.0012(11) 0.0179(11) -0.0038(10)
    C8 0.0209(11) 0.0285(12) 0.0255(11) -0.0034(10) 0.0122(9) -0.0008(9)
    C9 0.0225(12) 0.0309(13) 0.0286(13) 0.0003(10) 0.0098(10) -0.0023(10)
    C5 0.0202(11) 0.0286(13) 0.0266(12) -0.0018(10) 0.0104(10) 0.0025(9)
    C2 0.0358(15) 0.0372(16) 0.0524(17) 0.0002(12) 0.0148(13) 0.0047(12)
    C7 0.0292(13) 0.0347(14) 0.0264(12) 0.0010(11) 0.0132(10) 0.0013(10)
    C4 0.0510(17) 0.0524(18) 0.0395(15) 0.0046(15) 0.0262(14) -0.0127(13)
    C1 0.0350(15) 0.0460(18) 0.0587(19) 0.0043(14) 0.0144(14) -0.0056(14)
_geom_special_details
;
All e.s.d.'s (except the e.s.d. in the dihedral angle between two l.s. planes)
are estimated using the full covariance matrix. The cell e.s.d.'s are taken
into account individually in the estimation of e.s.d.'s in distances, angles
and torsion angles; correlations between e.s.d.'s in cell parameters are only
used when they are defined by crystal symmetry. An approximate (isotropic)
treatment of cell e.s.d.'s is used for estimating e.s.d.'s involving l.s.
planes.
;
loop_
    _geom_bond_atom_site_label_1
    _geom_bond_atom_site_label_2
    _geom_bond_site_symmetry_2
    _geom_bond_distance
    _geom_bond_publ_flag
    Ni1 O2 3_666 1.9849(16) yes
    Ni1 O2 . 1.9849(16) yes
    Ni1 O3 . 2.0159(15) yes
    Ni1 O3 3_666 2.0159(15) yes
    Ni1 O1 3_666 2.1255(18) yes
    Ni1 O1 . 2.1255(18) yes
    S1 O1 . 1.5211(17) ?
    S1 C2 . 1.775(3) ?
    S1 C1 . 1.780(3) ?
    O5 C10 . 1.371(3) ?
    O5 C7 . 1.398(3) ?
    O2 C8 . 1.262(3) ?
    O3 C5 . 1.250(3) ?
    O4 C7 . 1.215(3) ?
    C6 C8 . 1.440(3) ?
    C6 C7 . 1.441(3) ?
    C6 C5 . 1.443(3) ?
    C3 C5 . 1.507(3) ?
    C3 H3A . 0.96 ?
    C3 H3B . 0.96 ?
    C3 H3C . 0.96 ?
    C10 C9 . 1.321(3) ?
    C10 C4 . 1.487(4) ?
    C8 C9 . 1.447(3) ?
    C9 H9 . 0.93 ?
    C2 H2A . 0.96 ?
    C2 H2B . 0.96 ?
    C2 H2C . 0.96 ?
    C4 H4A . 0.96 ?
    C4 H4B . 0.96 ?
    C4 H4C . 0.96 ?
    C1 H1A . 0.96 ?
    C1 H1B . 0.96 ?
    C1 H1C . 0.96 ?
loop_
    _geom_angle_atom_site_label_1
    _geom_angle_atom_site_label_2
    _geom_angle_atom_site_label_3
    _geom_angle_site_symmetry_1
    _geom_angle_site_symmetry_3
    _geom_angle
    _geom_angle_publ_flag
    O2 Ni1 O2 3_666 . 180 ?
    O2 Ni1 O3 3_666 . 92.94(6) ?
    O2 Ni1 O3 . . 87.06(6) ?
    O2 Ni1 O3 3_666 3_666 87.06(6) ?
    O2 Ni1 O3 . 3_666 92.94(6) ?
    O3 Ni1 O3 . 3_666 180.0000(10) ?
    O2 Ni1 O1 3_666 3_666 89.72(7) ?
    O2 Ni1 O1 . 3_666 90.28(7) ?
    O3 Ni1 O1 . 3_666 89.31(7) ?
    O3 Ni1 O1 3_666 3_666 90.69(7) ?
    O2 Ni1 O1 3_666 . 90.28(7) ?
    O2 Ni1 O1 . . 89.72(7) ?
    O3 Ni1 O1 . . 90.69(7) ?
    O3 Ni1 O1 3_666 . 89.31(7) ?
    O1 Ni1 O1 3_666 . 180 ?
    O1 S1 C2 . . 105.60(12) ?
    O1 S1 C1 . . 105.41(12) ?
    C2 S1 C1 . . 97.65(15) ?
    C10 O5 C7 . . 121.85(18) ?
    S1 O1 Ni1 . . 116.97(9) ?
    C8 O2 Ni1 . . 129.32(15) ?
    C5 O3 Ni1 . . 131.49(15) ?
    C8 C6 C7 . . 118.8(2) ?
    C8 C6 C5 . . 121.45(19) ?
    C7 C6 C5 . . 119.74(19) ?
    C5 C3 H3A . . 109.5 ?
    C5 C3 H3B . . 109.5 ?
    H3A C3 H3B . . 109.5 ?
    C5 C3 H3C . . 109.5 ?
    H3A C3 H3C . . 109.5 ?
    H3B C3 H3C . . 109.5 ?
    C9 C10 O5 . . 121.6(2) ?
    C9 C10 C4 . . 127.3(2) ?
    O5 C10 C4 . . 111.1(2) ?
    O2 C8 C6 . . 125.9(2) ?
    O2 C8 C9 . . 116.6(2) ?
    C6 C8 C9 . . 117.4(2) ?
    C10 C9 C8 . . 121.6(2) ?
    C10 C9 H9 . . 119.2 ?
    C8 C9 H9 . . 119.2 ?
    O3 C5 C6 . . 123.2(2) ?
    O3 C5 C3 . . 114.3(2) ?
    C6 C5 C3 . . 122.51(19) ?
    S1 C2 H2A . . 109.5 ?
    S1 C2 H2B . . 109.5 ?
    H2A C2 H2B . . 109.5 ?
    S1 C2 H2C . . 109.5 ?
    H2A C2 H2C . . 109.5 ?
    H2B C2 H2C . . 109.5 ?
    O4 C7 O5 . . 112.9(2) ?
    O4 C7 C6 . . 128.7(2) ?
    O5 C7 C6 . . 118.4(2) ?
    C10 C4 H4A . . 109.5 ?
    C10 C4 H4B . . 109.5 ?
    H4A C4 H4B . . 109.5 ?
    C10 C4 H4C . . 109.5 ?
    H4A C4 H4C . . 109.5 ?
    H4B C4 H4C . . 109.5 ?
    S1 C1 H1A . . 109.5 ?
    S1 C1 H1B . . 109.5 ?
    H1A C1 H1B . . 109.5 ?
    S1 C1 H1C . . 109.5 ?
    H1A C1 H1C . . 109.5 ?
    H1B C1 H1C . . 109.5 ?
loop_
    _geom_hbond_atom_site_label_D
    _geom_hbond_atom_site_label_H
    _geom_hbond_atom_site_label_A
    _geom_hbond_site_symmetry_A
    _geom_hbond_distance_DH
    _geom_hbond_distance_HA
    _geom_hbond_distance_DA
    _geom_hbond_angle_DHA
    _geom_hbond_publ_flag
    C1 H1B O4 4_676 0.9600 2.5500 3.384(4) 145.00 yes
    C2 H2B O4 4_676 0.9600 2.5300 3.370(4) 146.00 yes
    C2 H2C O2 1_565 0.9600 2.4600 3.378(4) 160.00 yes
