# Supplementary material for: Bis(3-acetyl-6-methyl-2-oxo-2H-pyran-4-olato)bis­(dimethyl sulfoxide)nickel(II)
Source: Acta Crystallogr Sect E Struct Rep Online. 2009 Sep 12;65(Pt 10):m1205–6. doi: 10.1107/S1600536809034655 (PMC2970285; doi:10.1107/S1600536809034655)
Supplement: Supplementary file 2 [file e-65-m1205-Isup2.hkl]

#
# h,k,l, Fc-squared, Fo-squared, sigma(Fo-squared) and status flag
#
data_I
_shelx_title ' nanny in P 1 21/n 1'
_shelx_refln_list_code          4
_shelx_F_calc_maximum      152.82
_exptl_crystal_F_000       572.00
_reflns_d_resolution_high  0.7694
 
loop_
 _symmetry_equiv_pos_as_xyz
 'x, y, z'
 '-x, y+1/2, -z+1/2'
 '-x, -y, -z'
 'x, -y-1/2, z-1/2'
 
_cell_length_a    11.3850
_cell_length_b     6.2833
_cell_length_c    19.7434
_cell_angle_alpha  90.000
_cell_angle_beta  123.525
_cell_angle_gamma  90.000
 
_shelx_F_squared_multiplier     1.000
 
loop_
 _refln_index_h
 _refln_index_k
 _refln_index_l
 _refln_F_squared_calc
 _refln_F_squared_meas
 _refln_F_squared_sigma
 _refln_observed_status
   2   0   0     7843.67     3584.57   1655.32 o
   3   0   0     1460.45     1425.47     88.40 o
   4   0   0     2211.83     2294.28    141.70 o
   5   0   0     1982.01     2044.02    142.03 o
   6   0   0      152.88      152.09     12.00 o
   7   0   0     3310.15     3262.85    228.17 o
   8   0   0     3839.15     3816.77    315.30 o
   9   0   0       10.03       -7.74      8.89 o
  10   0   0      255.10      280.76     45.58 o
  11   0   0      633.76      683.82     99.91 o
  12   0   0      271.13      254.78     47.33 o
   1   1   0     9317.26     1335.16   1300.53 o
   2   1   0      455.81      516.17     24.15 o
   3   1   0      554.50      573.02     28.37 o
   4   1   0     2779.56     3117.86    144.12 o
   5   1   0     2933.70     3160.83    147.48 o
   6   1   0      940.96     1027.45     48.96 o
   7   1   0     1126.37     1191.04     59.94 o
   8   1   0      119.39      119.69      7.54 o
   9   1   0      339.27      315.75     21.43 o
  10   1   0      135.84      106.73     18.29 o
  11   1   0       22.35       12.56     15.84 o
  12   1   0       81.64       44.40     22.58 o
   0   2   0       47.21       41.78      3.48 o
   1   2   0      224.72      207.08     10.29 o
   2   2   0     2702.50     2623.13    147.36 o
   3   2   0      294.86      289.50     16.86 o
   4   2   0       19.60       12.08      2.97 o
   5   2   0     2683.22     3133.09    136.60 o
   6   2   0     1832.36     1989.22     92.13 o
   7   2   0      180.42      157.56     10.26 o
   8   2   0       17.11        9.12      4.62 o
   9   2   0      370.75      366.66     24.03 o
  10   2   0      750.53      716.87     46.05 o
  11   2   0       99.11       97.84     34.71 o
   1   3   0     1073.46     1076.46     52.99 o
   2   3   0      806.45      865.69     48.33 o
   3   3   0     1739.31     1820.81    104.37 o
   4   3   0      222.33      207.86     18.25 o
   5   3   0     1223.05     1226.50     61.26 o
   6   3   0      148.93      150.63      9.85 o
   7   3   0       41.25       26.81      8.99 o
   8   3   0      234.77      223.85     14.12 o
   9   3   0      628.60      651.37     41.63 o
  10   3   0       16.70       13.35     12.53 o
  11   3   0      152.58      145.17     20.73 o
   0   4   0     2482.68     2444.98    195.60 o
   1   4   0      843.33      828.60     41.62 o
   2   4   0      927.63      983.85     51.54 o
   3   4   0     3020.29     3025.82    186.40 o
   4   4   0     2038.13     2054.62    108.22 o
   5   4   0      221.44      247.25     18.55 o
   6   4   0       22.00       34.89      7.61 o
   7   4   0      569.76      599.59     38.04 o
   8   4   0     1344.31     1483.65    145.87 o
   9   4   0       47.85       76.94     37.12 o
  10   4   0        8.61       -7.09     16.14 o
   1   5   0      501.76      499.21     28.65 o
   2   5   0      439.58      432.74     30.54 o
   3   5   0       16.35        5.49      6.71 o
   4   5   0       36.56       23.12      7.32 o
   5   5   0      107.26      109.90     11.28 o
   6   5   0        3.91       -0.72      6.73 o
   7   5   0        0.40       -8.52      8.52 o
   8   5   0       38.47       22.40     17.16 o
   9   5   0       16.74      -15.84     16.53 o
   0   6   0       11.03        5.95      6.68 o
   1   6   0       46.31       25.23     10.49 o
   2   6   0      521.93      515.81     32.97 o
   3   6   0      201.76      199.17     17.02 o
   4   6   0        4.03        8.21      7.64 o
   5   6   0      157.94      189.67     24.48 o
   6   6   0      535.33      589.24     61.15 o
   7   6   0      213.16      258.87     32.11 o
   8   6   0        0.85       -5.88     28.65 o
   1   7   0       18.05        5.29     10.79 o
   2   7   0        6.52       -8.46     18.17 o
   3   7   0       19.74        4.24     15.30 o
   4   7   0       45.92       56.47     26.56 o
 -12   1   1       16.20      -11.81     23.16 o
 -11   1   1      215.68      217.57     22.79 o
 -10   1   1      472.77      524.77     37.91 o
  -9   1   1      439.48      437.26     28.79 o
  -8   1   1      620.75      625.09     31.44 o
  -7   1   1      329.53      313.46     16.36 o
  -6   1   1     3850.05     3974.11    184.95 o
  -5   1   1     4694.93     5171.21    273.55 o
  -4   1   1      221.86      198.27     13.62 o
  -3   1   1       34.75       52.20      2.79 o
  -2   1   1      266.89      293.48     14.39 o
  -1   1   1     8283.96      203.10    966.72 o
   0   1   1     5481.51      237.17    467.54 o
   1   1   1     2367.66     1645.44    200.78 o
   2   1   1    10969.86    12250.00    562.69 o
   3   1   1      665.85      678.12     29.71 o
   4   1   1     1050.36     1118.96     51.53 o
   5   1   1     1012.80      971.45     45.22 o
   6   1   1      758.46      770.50     36.16 o
   7   1   1     1062.86     1135.96     52.85 o
   8   1   1      371.86      370.19     20.70 o
   9   1   1      343.33      329.19     18.62 o
  10   1   1      102.31       88.81     21.47 o
  11   1   1       85.86       77.74     15.53 o
 -12   2   1        3.21        7.82     47.82 o
 -11   2   1      466.27      478.63     56.77 o
 -10   2   1       27.17        6.08      9.82 o
  -9   2   1       12.48        1.31      6.97 o
  -8   2   1       47.79       34.15      5.26 o
  -7   2   1       66.11       61.31      4.69 o
  -6   2   1      124.37      123.04      8.70 o
  -5   2   1      146.47      202.64     12.34 o
  -4   2   1      115.89       97.90      6.15 o
  -3   2   1      246.83      274.83     14.76 o
  -2   2   1      380.60      369.73     21.94 o
  -1   2   1       20.77       29.19      1.99 o
   0   2   1      122.85      135.98      6.42 o
   1   2   1      436.85      429.98     19.93 o
   2   2   1       28.61       33.62      2.68 o
   3   2   1     1408.79     1625.73     75.31 o
   4   2   1       87.12      102.83      5.48 o
   5   2   1       12.73        2.88      2.67 o
   6   2   1       12.66       14.96      4.23 o
   7   2   1      110.30      102.29      7.54 o
   8   2   1       51.59       49.57      7.55 o
   9   2   1       57.72       45.05      6.87 o
  10   2   1      113.38       97.66     16.06 o
  11   2   1        6.53       20.88     17.91 o
 -11   3   1       55.26       37.77     22.24 o
 -10   3   1       38.71       25.90     11.14 o
  -9   3   1      776.60      803.94     56.37 o
  -8   3   1      436.80      473.51     40.01 o
  -7   3   1        5.01        2.36      6.63 o
  -6   3   1      306.04      304.56     18.31 o
  -5   3   1     1146.49     1158.96     69.04 o
  -4   3   1     2785.91     3055.81    173.79 o
  -3   3   1     1557.50     1560.96     82.84 o
  -2   3   1      692.76      695.81     34.26 o
  -1   3   1     1127.11     1075.59     52.80 o
   0   3   1      342.78      441.91     21.04 o
   1   3   1      611.01      613.68     33.72 o
   2   3   1     2397.68     2452.24    119.81 o
   3   3   1     1637.41     1658.21     81.65 o
   4   3   1     1936.27     1921.62     95.30 o
   5   3   1      284.68      278.10     17.63 o
   6   3   1      688.70      716.79     36.28 o
   7   3   1      515.26      587.54     31.21 o
   8   3   1      137.87      162.65     12.16 o
   9   3   1      239.26      226.68     18.17 o
  10   3   1       40.03       40.53     12.00 o
  11   3   1      140.30      108.37     40.85 o
 -11   4   1        1.00       45.46     38.02 o
 -10   4   1       19.94       -5.18     15.73 o
  -9   4   1       24.90       29.06     12.34 o
  -8   4   1       14.03       -3.72     11.43 o
  -7   4   1        0.15       -6.48      6.48 o
  -6   4   1      203.16      202.23     13.09 o
  -5   4   1        0.29       -4.50      4.50 o
  -4   4   1       70.11       52.13     23.68 o
  -3   4   1      511.84      535.23     38.27 o
  -2   4   1        3.76       -0.71      4.03 o
  -1   4   1      159.84      169.48     10.92 o
   0   4   1       18.94       24.13     11.01 o
   1   4   1      225.64      276.00     15.93 o
   2   4   1      153.65      130.17      9.04 o
   3   4   1       36.97       14.37      7.27 o
   4   4   1        3.09       -4.81      4.81 o
   5   4   1       61.95       64.48      7.17 o
   6   4   1        0.67       -4.97      8.47 o
   7   4   1        4.28        7.54      5.53 o
   8   4   1        7.85      -11.18     11.18 o
   9   4   1        0.46      -10.67     10.67 o
  10   4   1        7.13        1.33     24.64 o
  -9   5   1      289.13      281.17     35.20 o
  -8   5   1       91.01      105.39     24.28 o
  -7   5   1      202.43      221.45     26.64 o
  -6   5   1      866.53      870.75     61.37 o
  -5   5   1        2.83       -8.41      8.41 o
  -4   5   1       98.25       84.04      7.43 o
  -3   5   1     2194.82     2234.23    130.66 o
  -2   5   1     1351.48     1329.19     64.23 o
  -1   5   1      197.48      187.24     11.02 o
   0   5   1       15.21       14.38      4.83 o
   1   5   1     1838.56     1807.12     88.80 o
   2   5   1     1787.32     1782.53     88.83 o
   3   5   1        2.05       -4.65     11.68 o
   4   5   1      149.38      146.27     10.62 o
   5   5   1      445.19      417.55     35.19 o
   6   5   1      408.04      447.53     32.45 o
   7   5   1      175.42      222.90     28.49 o
   8   5   1       28.50       23.26     22.62 o
   9   5   1      285.85      259.41     44.95 o
  -8   6   1       11.53       -3.72     21.11 o
  -7   6   1      198.64      213.77     34.54 o
  -6   6   1        5.13       -0.69     11.78 o
  -5   6   1      101.31       97.55     10.84 o
  -4   6   1        0.19        9.33     10.38 o
  -3   6   1        1.22       -6.19      6.19 o
  -2   6   1       17.29       15.27      4.80 o
  -1   6   1       16.62       13.78      4.86 o
   0   6   1      249.97      267.54     16.38 o
   1   6   1       20.58        3.50      5.81 o
   2   6   1      335.34      318.26     17.93 o
   3   6   1        0.22       -3.45      7.55 o
   4   6   1        0.02        1.28     10.04 o
   5   6   1        8.99       -2.82      8.90 o
   6   6   1        3.99       -8.86     11.13 o
   7   6   1      163.97      139.34     32.32 o
   8   6   1        0.01       -2.22     22.94 o
  -6   7   1        6.95       -3.13     22.96 o
  -4   7   1      119.29      131.23     29.96 o
  -3   7   1       22.06       -1.68     22.43 o
  -2   7   1       96.74       74.63     22.67 o
  -1   7   1      286.12      273.85     29.67 o
   0   7   1      245.98      234.58     21.88 o
   2   7   1       34.37       31.88     10.75 o
   3   7   1       11.54       16.52     16.28 o
   4   7   1       25.49       15.92     16.81 o
 -12   0   2      735.70      866.03    124.48 o
 -11   0   2      312.56      264.20     45.44 o
 -10   0   2       24.83       -0.64     10.53 o
  -9   0   2      868.68      853.08     63.22 o
  -8   0   2     1672.02     1676.01    118.28 o
  -7   0   2     1707.44     1585.92    110.62 o
  -6   0   2     1357.20     1330.61    107.17 o
  -5   0   2     3262.31     3350.46    231.13 o
  -4   0   2     7114.33     7087.43    442.11 o
  -3   0   2     4713.49     4540.04    315.10 o
  -2   0   2    10518.30       53.54   2900.41 o
   1   0   2     1093.61      402.42    251.54 o
   2   0   2       47.28       46.83      3.22 o
   3   0   2     3054.68     3267.04    184.43 o
   4   0   2     4852.50     4803.07    271.63 o
   5   0   2       46.93       46.72      4.80 o
   6   0   2       33.25       34.37      4.28 o
   7   0   2     1969.47     1971.58    139.72 o
   8   0   2     2188.68     2292.00    188.58 o
   9   0   2        2.79      -10.34     10.34 o
  10   0   2        5.04       -3.17     11.84 o
  11   0   2      230.22      255.08     32.21 o
 -12   1   2       23.99       20.21     13.16 o
 -11   1   2        7.99       29.37     11.25 o
 -10   1   2        0.03       -8.27      8.27 o
  -9   1   2      416.86      416.23     24.50 o
  -8   1   2        8.08       10.68      5.25 o
  -7   1   2      785.61      761.99     37.81 o
  -6   1   2      270.90      305.81     35.66 o
  -5   1   2      455.28      496.19     33.60 o
  -4   1   2       65.78       70.63      4.32 o
  -3   1   2      321.25      386.86     16.93 o
  -2   1   2     2184.39     1668.77    202.18 o
  -1   1   2       73.57       20.96      9.97 o
   0   1   2      334.73      115.35     35.15 o
   1   1   2     6673.73     7135.83    309.84 o
   2   1   2      368.00      431.12     21.55 o
   3   1   2      301.48      415.41     19.60 o
   4   1   2      182.41      201.01      9.36 o
   5   1   2      342.56      309.86     15.94 o
   6   1   2        5.63       -0.04      3.44 o
   7   1   2      749.13      763.28     35.79 o
   8   1   2      512.36      530.32     31.05 o
   9   1   2     1007.16      973.59     56.11 o
  10   1   2       40.38       56.56     14.73 o
  11   1   2       73.46       80.92     16.85 o
 -12   2   2        6.29       27.40     19.90 o
 -11   2   2       75.29       76.37     30.05 o
 -10   2   2      676.10      681.97     43.17 o
  -9   2   2      100.57      110.71      9.48 o
  -8   2   2        5.33        4.81      3.98 o
  -7   2   2      652.16      629.65     34.94 o
  -6   2   2      953.07      998.36     53.33 o
  -5   2   2      672.86      720.27     40.88 o
  -4   2   2      259.84      249.52     14.40 o
  -3   2   2      909.26      879.19     46.30 o
  -2   2   2     3827.36     3832.28    175.93 o
  -1   2   2      147.48      173.11      8.53 o
   0   2   2        4.29        8.43      1.57 o
   1   2   2      769.90      737.17     32.37 o
   2   2   2     1752.68     1786.07     82.51 o
   3   2   2     5403.08     6227.16    302.45 o
   4   2   2       77.37       81.55      4.85 o
   5   2   2      804.94      832.75     38.36 o
   6   2   2     2401.89     2552.74    129.51 o
   7   2   2      237.98      260.78     13.90 o
   8   2   2      407.95      411.77     24.27 o
   9   2   2      523.77      538.30     38.63 o
  10   2   2      605.89      612.95     42.09 o
  11   2   2      190.02      193.49     25.88 o
 -12   3   2        6.40       34.38     20.62 o
 -11   3   2        9.42      -10.08     13.63 o
 -10   3   2        3.83      -11.30     11.30 o
  -9   3   2       94.29      109.78     14.21 o
  -8   3   2        5.53       16.15      7.87 o
  -7   3   2      287.71      316.53     20.99 o
  -6   3   2       92.88      100.70      9.66 o
  -5   3   2      318.02      356.64     23.37 o
  -4   3   2      143.19      161.29     12.65 o
  -3   3   2      579.39      613.72     31.35 o
  -2   3   2       94.74      110.12      5.71 o
  -1   3   2     1002.57     1062.91     49.36 o
   0   3   2     1388.49     1411.90     66.70 o
   1   3   2     3671.01     3780.66    185.84 o
   2   3   2        0.12        0.05      2.91 o
   3   3   2      187.67      150.32      8.86 o
   4   3   2      443.09      440.34     20.35 o
   5   3   2      394.70      418.95     18.52 o
   6   3   2       12.09       12.36      5.30 o
   7   3   2       10.53        1.38      5.29 o
   8   3   2       51.43       47.88      7.00 o
   9   3   2        5.66       -4.66      9.40 o
  10   3   2       88.47      107.80     18.97 o
 -11   4   2      256.88      325.63     56.52 o
 -10   4   2       71.97       42.43     15.39 o
  -9   4   2      473.73      488.68     50.49 o
  -8   4   2      531.66      538.66     38.30 o
  -7   4   2      672.46      618.36     44.13 o
  -6   4   2       23.45       19.15      4.92 o
  -5   4   2      171.11      163.27     13.28 o
  -4   4   2     8820.64     8851.86    552.06 o
  -3   4   2     2055.12     2086.77    110.11 o
  -2   4   2       94.22       82.43      4.78 o
  -1   4   2     1235.80     1181.02     58.02 o
   0   4   2     2492.18     2575.78    118.93 o
   1   4   2     1122.84     1104.74     55.29 o
   2   4   2      145.41      153.62      8.61 o
   3   4   2     1229.06     1225.80     53.86 o
   4   4   2     2182.78     2271.33    120.06 o
   5   4   2        7.24       -6.37     11.35 o
   6   4   2      271.64      285.84     16.13 o
   7   4   2      598.09      613.41     50.69 o
   8   4   2      269.45      346.22     30.89 o
   9   4   2        5.94       14.89     28.86 o
  10   4   2       11.70       61.53     26.76 o
 -10   5   2       33.91       25.79     21.04 o
  -9   5   2       38.63       77.77     14.84 o
  -8   5   2       13.66       -0.20     23.74 o
  -7   5   2       38.13       25.62     14.84 o
  -6   5   2        6.61       -1.60     11.42 o
  -5   5   2     1002.90     1022.32     71.36 o
  -4   5   2      141.65      133.63      9.38 o
  -3   5   2      501.52      491.03     24.76 o
  -2   5   2      125.99      110.36      8.13 o
  -1   5   2       61.23       59.23      5.94 o
   0   5   2      393.54      388.47     22.58 o
   1   5   2      715.26      695.09     36.58 o
   2   5   2      276.31      241.03     14.78 o
   3   5   2      595.16      607.68     38.39 o
   4   5   2      185.35      166.91     16.54 o
   5   5   2       63.33       55.84      7.03 o
   6   5   2        2.58       28.76     26.72 o
   7   5   2        2.55        6.39     14.54 o
   8   5   2       72.43       88.65     35.02 o
   9   5   2      123.46      165.99     30.68 o
  -8   6   2       89.35       92.13     21.88 o
  -7   6   2      341.70      350.92     39.86 o
  -6   6   2      246.93      218.27     26.68 o
  -5   6   2        5.10       11.97     13.12 o
  -4   6   2        9.06        5.44      6.30 o
  -3   6   2       51.31       58.17      7.69 o
  -2   6   2      194.53      193.02     12.60 o
  -1   6   2        2.51       -1.41      4.87 o
   0   6   2      255.76      237.98     15.22 o
   1   6   2     1516.64     1531.84     87.81 o
   2   6   2      424.71      441.31     24.11 o
   3   6   2       28.10       26.45     10.59 o
   4   6   2       84.54      115.94     17.99 o
   5   6   2      319.69      332.44     29.42 o
   6   6   2      111.87       90.50     28.38 o
   7   6   2       12.72        7.91     17.78 o
  -5   7   2       29.18       36.26     19.12 o
  -4   7   2        0.63       -8.87     14.20 o
  -3   7   2       25.23       35.94     22.43 o
  -2   7   2       11.96       -5.94     14.94 o
  -1   7   2       22.18        2.55     16.97 o
   0   7   2      149.82      150.81     21.45 o
   1   7   2      121.23      126.20     18.06 o
   2   7   2       12.70       39.09     21.94 o
   4   7   2        3.73       24.10     18.54 o
   5   7   2       22.85       32.15     19.73 o
 -13   1   3      374.93      392.69     65.26 o
 -12   1   3      213.89      206.57     23.02 o
 -11   1   3       42.31       37.27     10.94 o
 -10   1   3      489.70      472.03     25.79 o
  -9   1   3      477.50      476.58     22.73 o
  -8   1   3     1313.93     1279.76     59.50 o
  -7   1   3     1444.84     1546.00     82.61 o
  -6   1   3     1507.18     1585.73     83.59 o
  -5   1   3      668.71      622.00     32.78 o
  -4   1   3     2814.69     3186.24    139.25 o
  -3   1   3     6365.77     6799.62    313.57 o
  -2   1   3    23353.03    20527.09   1461.53 o
  -1   1   3     3284.02     2060.66    322.50 o
   0   1   3     1268.15     1297.39     56.21 o
   1   1   3       42.32       39.15      2.43 o
   2   1   3     8463.82     9222.92    384.22 o
   3   1   3     2265.29     2381.51     99.23 o
   4   1   3       40.34       18.42      3.67 o
   5   1   3     1679.30     1739.62     81.28 o
   6   1   3      294.08      301.82     16.26 o
   7   1   3      219.28      209.43     11.75 o
   8   1   3      122.49      114.41      9.30 o
   9   1   3      678.89      684.22     44.78 o
  10   1   3     1270.27     1284.94     90.84 o
  11   1   3       89.40       40.53     15.09 o
 -12   2   3        0.26        1.85     23.07 o
 -11   2   3        5.09        0.38     13.45 o
 -10   2   3        1.49       -0.38      6.95 o
  -9   2   3        1.02        1.66      5.01 o
  -8   2   3        0.13        0.34      5.31 o
  -7   2   3       24.99       31.69      5.60 o
  -6   2   3        5.10        8.79      6.40 o
  -5   2   3      695.39      755.51     43.25 o
  -4   2   3       24.08       33.16      3.15 o
  -3   2   3      350.16      385.24     23.01 o
  -2   2   3      553.21      540.65     28.50 o
  -1   2   3     3287.02     3391.68    156.38 o
   0   2   3      672.71      671.23     32.90 o
   1   2   3      141.19      130.00      8.07 o
   2   2   3     1625.75     2009.80     95.66 o
   3   2   3     2666.46     3217.91    142.30 o
   4   2   3       31.89       40.34      4.11 o
   5   2   3      210.04      233.17     12.02 o
   6   2   3      214.76      207.02     11.22 o
   7   2   3       34.39       23.80      7.66 o
   8   2   3       87.52       79.01      8.47 o
   9   2   3       33.45       30.66      9.25 o
  10   2   3        0.88      -12.61     12.61 o
 -12   3   3      176.99      224.82     47.54 o
 -11   3   3      283.20      283.59     23.41 o
 -10   3   3      204.57      217.37     21.00 o
  -9   3   3      178.32      172.66     17.17 o
  -8   3   3      396.71      413.72     35.09 o
  -7   3   3       52.50       54.16      6.34 o
  -6   3   3       44.34       39.46      6.43 o
  -5   3   3     2136.71     2161.33    124.23 o
  -4   3   3     2254.53     2265.54    118.61 o
  -3   3   3     1219.61     1220.72     63.87 o
  -2   3   3      489.19      470.30     23.26 o
  -1   3   3     1532.01     1564.82     77.03 o
   0   3   3     2896.97     2926.59    129.20 o
   1   3   3      220.71      192.64     10.95 o
   2   3   3      677.00      662.49     30.44 o
   3   3   3      931.65     1004.39     44.28 o
   4   3   3      692.57      819.90     36.53 o
   5   3   3     1235.40     1356.48     62.68 o
   6   3   3      428.49      493.33     23.32 o
   7   3   3      596.06      728.36     39.85 o
   8   3   3      498.16      555.65     35.85 o
   9   3   3       59.25       64.36     11.41 o
  10   3   3       54.73       75.55     17.52 o
 -11   4   3       90.86       78.14     21.14 o
 -10   4   3        7.71      -14.91     14.91 o
  -9   4   3       36.19       30.19     20.73 o
  -8   4   3       26.33       28.79      7.77 o
  -7   4   3      326.21      323.36     24.16 o
  -6   4   3       48.17       40.58      9.88 o
  -5   4   3      669.84      632.85     40.42 o
  -4   4   3      302.41      301.75     57.93 o
  -3   4   3        1.31       -2.83      2.83 o
  -2   4   3        1.81        0.78      2.68 o
  -1   4   3      146.80      146.68     10.28 o
   0   4   3      103.82       89.03      7.67 o
   1   4   3      647.65      679.54     32.42 o
   2   4   3      221.94      206.45     10.13 o
   3   4   3      567.97      585.78     26.22 o
   4   4   3        0.01       -3.61      3.61 o
   5   4   3      110.61      119.04      8.49 o
   6   4   3       58.33       45.49      7.43 o
   7   4   3      111.50      142.61     16.41 o
   8   4   3       11.21        4.54     14.51 o
   9   4   3       15.00       58.93     20.84 o
 -10   5   3      251.22      240.61     31.96 o
  -9   5   3      326.70      362.38     47.34 o
  -8   5   3       87.71       86.15     11.13 o
  -7   5   3      196.76      207.53     42.27 o
  -6   5   3      488.84      521.62     43.44 o
  -5   5   3     1151.70     1155.77     82.93 o
  -4   5   3      283.59      253.00     17.77 o
  -3   5   3       25.86       22.62      3.86 o
  -2   5   3      854.40      839.05     44.18 o
  -1   5   3      466.51      463.21     26.91 o
   0   5   3      175.52      176.33      9.83 o
   1   5   3      880.86      866.35     40.80 o
   2   5   3      941.28      946.11     47.29 o
   3   5   3      182.07      186.14     11.94 o
   4   5   3       23.53       12.98     12.61 o
   5   5   3      475.75      484.41     40.57 o
   6   5   3      463.06      487.30     35.41 o
   7   5   3        1.72       32.44     16.14 o
   8   5   3       69.17       68.76     22.87 o
  -9   6   3        0.01      -11.25     30.22 o
  -8   6   3        0.33       -2.85     19.04 o
  -7   6   3        8.25      -12.13     12.13 o
  -6   6   3       34.91       28.05     11.45 o
  -5   6   3       50.36       56.19     10.61 o
  -4   6   3       21.32       -7.27     18.27 o
  -3   6   3      296.37      279.14     18.18 o
  -2   6   3        8.40        3.67      5.35 o
  -1   6   3      301.79      270.82     16.84 o
   0   6   3      205.71      194.21     12.81 o
   1   6   3       36.03       27.37      8.00 o
   2   6   3       18.80        5.83      5.00 o
   3   6   3       47.08       56.30     10.61 o
   4   6   3       16.13        5.79     10.57 o
   5   6   3        7.66      -11.19     11.19 o
   7   6   3        0.01       26.43     23.44 o
  -7   7   3       26.39       40.89     29.25 o
  -6   7   3       44.06       55.11     26.90 o
  -5   7   3      198.16      149.46     36.36 o
  -4   7   3      116.87      109.55     30.86 o
  -3   7   3      114.14      120.66     27.51 o
  -2   7   3        0.91      -11.68     11.68 o
  -1   7   3      122.52      134.83     15.04 o
   0   7   3      473.13      475.17     48.40 o
   1   7   3        2.36        7.94     11.11 o
   2   7   3       15.56       -4.09     14.27 o
  -1   8   3       31.73       49.30     27.41 o
   0   8   3        0.00      -20.94     32.05 o
 -13   0   4      541.75      539.87     79.17 o
 -12   0   4      417.18      468.57     70.79 o
 -11   0   4      106.33      110.88     24.07 o
 -10   0   4       73.31       78.86     10.41 o
  -9   0   4      303.50      283.87     21.19 o
  -8   0   4     9607.10     9847.33    697.00 o
  -7   0   4     4467.10     4383.65    272.51 o
  -6   0   4      759.19      758.92     47.18 o
  -5   0   4     2121.08     2128.84    133.30 o
  -4   0   4     2740.58     2520.77    156.59 o
  -3   0   4      692.97      649.23     36.72 o
  -2   0   4     3438.42     1046.04    966.94 o
  -1   0   4     7999.25      593.52   2401.60 o
   0   0   4    12464.61    12196.78    688.92 o
   1   0   4     1196.95     1118.08     63.14 o
   2   0   4     1084.37     1089.63     61.65 o
   3   0   4     6102.92     6041.47    344.90 o
   4   0   4     2711.27     2696.67    152.60 o
   5   0   4        3.28        4.34      5.01 o
   6   0   4        7.07       20.78      5.18 o
   7   0   4      113.24       92.37      9.13 o
   8   0   4       17.51      -18.37     19.50 o
   9   0   4       43.70       12.53     34.87 o
  10   0   4      458.42      441.51     48.14 o
 -13   1   4       94.84       55.79     33.63 o
 -12   1   4       10.46      -13.02     13.02 o
 -11   1   4      313.54      296.19     23.34 o
 -10   1   4       40.23       39.15      5.69 o
  -9   1   4     1005.61      960.52     42.77 o
  -8   1   4       75.89       66.98      8.51 o
  -7   1   4      633.08      666.32     34.52 o
  -6   1   4      406.72      412.84     20.72 o
  -5   1   4       75.09       68.69      4.39 o
  -4   1   4     8169.29     8571.48    396.73 o
  -3   1   4    21225.71    22477.72   1034.99 o
  -2   1   4     1636.77     1593.30     83.48 o
  -1   1   4    10343.15    10656.68    492.30 o
   0   1   4     3253.59     3195.28    132.91 o
   1   1   4      108.63       97.88      5.01 o
   2   1   4       83.80       69.05      4.37 o
   3   1   4      612.11      700.43     29.76 o
   4   1   4     2017.22     2292.56     96.15 o
   5   1   4      236.93      230.00     11.60 o
   6   1   4      795.83      804.33     37.75 o
   7   1   4       10.71       17.48      5.92 o
   8   1   4      322.20      313.73     19.62 o
   9   1   4      160.91      168.66     15.93 o
  10   1   4      218.04      201.21     20.47 o
 -13   2   4        2.34        1.75     24.52 o
 -12   2   4       14.48        6.32     28.22 o
 -11   2   4      647.54      621.75     39.69 o
 -10   2   4      822.12      834.11     47.68 o
  -9   2   4       43.52       44.76      6.72 o
  -8   2   4       35.21       33.93      4.71 o
  -7   2   4     1125.41     1068.80     52.66 o
  -6   2   4     4119.43     4257.01    208.66 o
  -5   2   4     1358.15     1461.52     64.32 o
  -4   2   4        5.35        5.26      2.50 o
  -3   2   4     8493.97     8773.77    429.67 o
  -2   2   4     1136.30      983.60     48.32 o
  -1   2   4      872.49      901.55     44.29 o
   0   2   4      685.51      735.94     34.12 o
   1   2   4     9967.24    11033.13    480.19 o
   2   2   4     3585.19     3718.26    162.20 o
   3   2   4      694.67      905.36     39.80 o
   4   2   4     2559.84     2776.09    127.83 o
   5   2   4     4072.68     4562.00    200.43 o
   6   2   4     1312.97     1390.58     75.31 o
   7   2   4      299.08      298.56     16.94 o
   8   2   4      139.33      151.45     11.65 o
   9   2   4     1039.70     1097.38     77.43 o
  10   2   4      291.48      348.75     34.43 o
 -12   3   4        0.00       15.36     20.19 o
 -11   3   4      296.99      312.92     28.73 o
 -10   3   4       29.73       25.94     11.58 o
  -9   3   4      119.77      133.86     13.80 o
  -8   3   4      106.70       89.17      9.25 o
  -7   3   4      138.09      134.02      9.58 o
  -6   3   4        9.79        7.94      4.11 o
  -5   3   4      275.84      303.01     22.75 o
  -4   3   4      313.22      351.29     23.89 o
  -3   3   4      581.41      523.88     25.30 o
  -2   3   4        1.17        2.33      1.91 o
  -1   3   4     1573.94     1793.11     83.96 o
   0   3   4     2432.35     2556.80    119.34 o
   1   3   4       92.08       77.76      4.80 o
   2   3   4      887.36      980.14     43.83 o
   3   3   4      298.10      298.82     13.95 o
   4   3   4      727.37      786.77     34.65 o
   5   3   4      499.25      525.69     25.29 o
   6   3   4      147.05      146.25      8.81 o
   7   3   4      102.23      106.24      9.76 o
   8   3   4       79.98       84.24      9.75 o
   9   3   4        4.95        4.14     18.30 o
  10   3   4       53.24       35.36     25.54 o
 -11   4   4      346.15      289.44     52.66 o
 -10   4   4       47.06       45.38     16.50 o
  -9   4   4      357.26      364.02     38.64 o
  -8   4   4      466.64      434.44     27.77 o
  -7   4   4       48.07       42.88      7.38 o
  -6   4   4      515.49      527.10     32.15 o
  -5   4   4     3197.20     3266.08    189.20 o
  -4   4   4     3332.98     3374.00    210.13 o
  -3   4   4       65.02       54.35      4.88 o
  -2   4   4       10.70       14.46      3.34 o
  -1   4   4     1336.79     1363.99     62.91 o
   0   4   4     1283.69     1255.40     55.39 o
   1   4   4      287.28      245.02     13.12 o
   2   4   4        2.45        2.41      2.99 o
   3   4   4     1011.31      966.72     45.47 o
   4   4   4     1136.97     1112.47     59.29 o
   5   4   4       31.68       18.61      3.86 o
   6   4   4       79.40      106.43      7.44 o
   7   4   4      741.14      782.31     55.73 o
   8   4   4      165.22      203.51     22.56 o
   9   4   4      132.95      145.11     16.30 o
 -10   5   4       45.38       31.92     19.17 o
  -9   5   4      275.83      300.19     34.82 o
  -8   5   4       24.19        9.77     11.78 o
  -7   5   4       48.85       33.46     14.36 o
  -6   5   4        0.17       -6.44     10.62 o
  -5   5   4        0.05       -8.18      8.18 o
  -4   5   4      166.96      166.20     11.50 o
  -3   5   4      310.85      278.68     15.41 o
  -2   5   4       73.92       77.92      6.15 o
  -1   5   4       35.14       43.99      5.14 o
   0   5   4      518.82      517.20     24.33 o
   1   5   4       42.84       45.35      5.63 o
   2   5   4      139.64      121.05      7.49 o
   3   5   4      456.97      477.31     25.58 o
   4   5   4      138.72      133.34     12.86 o
   5   5   4      473.06      474.57     39.97 o
   6   5   4        0.66       12.14      9.27 o
   7   5   4        2.97       19.54     18.83 o
   8   5   4       36.78       10.85     17.53 o
  -9   6   4       70.60       65.76     21.95 o
  -8   6   4        3.72       -6.84     14.38 o
  -7   6   4      111.99      138.33     27.83 o
  -6   6   4      227.68      204.82     24.55 o
  -5   6   4        4.16      -13.10     13.10 o
  -4   6   4       34.96       40.34     15.75 o
  -3   6   4      231.81      222.30     15.02 o
  -2   6   4      432.62      431.46     25.93 o
  -1   6   4      623.52      605.20     35.03 o
   0   6   4      221.36      214.19     12.77 o
   1   6   4      342.45      338.44     17.64 o
   2   6   4      387.63      427.45     25.56 o
   3   6   4       90.71      162.22     17.88 o
   4   6   4      140.79      170.63     15.80 o
   5   6   4      108.63       89.46     20.83 o
   6   6   4      135.83      241.20     32.23 o
  -6   7   4       19.57       27.07     18.47 o
  -5   7   4      113.07      133.08     29.19 o
  -3   7   4      316.75      334.93     37.36 o
  -2   7   4       85.62       67.53     13.60 o
  -1   7   4       26.78       22.83     10.79 o
   0   7   4        8.79       15.35     10.66 o
   1   7   4       39.90       43.72     14.96 o
   2   7   4       21.32       -1.43     12.75 o
   3   7   4        0.21      -22.57     22.57 o
   4   7   4       14.42      -16.62     16.62 o
 -13   1   5      132.12      114.72     28.47 o
 -12   1   5      174.86      158.33     24.08 o
 -11   1   5      201.72      192.68     12.65 o
 -10   1   5       81.80       85.76      6.20 o
  -9   1   5      357.08      352.63     17.84 o
  -8   1   5     1096.27     1068.73     49.70 o
  -7   1   5     1315.50     1311.21     60.96 o
  -6   1   5      819.51      805.67     39.78 o
  -5   1   5     3786.29     3873.80    178.73 o
  -4   1   5     3934.09     4110.84    182.66 o
  -3   1   5      424.26      397.75     21.13 o
  -2   1   5     1469.04     1449.93     71.75 o
  -1   1   5     1298.95     1260.34     57.98 o
   0   1   5     1238.63     1243.96     51.90 o
   1   1   5     2640.60     2800.46    111.96 o
   2   1   5     1135.16     1133.18     45.18 o
   3   1   5      933.58      862.97     35.59 o
   4   1   5      590.13      568.18     24.08 o
   5   1   5     1354.17     1423.82     63.49 o
   6   1   5      666.99      689.02     30.74 o
   7   1   5       97.36      101.08     12.45 o
   8   1   5      551.05      576.05     33.71 o
   9   1   5      437.76      428.41     33.92 o
  10   1   5       67.66       58.68     19.87 o
 -13   2   5       33.90       39.55     22.80 o
 -12   2   5        1.55       -1.99     45.24 o
 -11   2   5        3.36       -7.57      7.57 o
 -10   2   5       28.16       37.58      7.06 o
  -9   2   5        0.31       -3.19      6.13 o
  -8   2   5        0.37       -1.15      3.65 o
  -7   2   5       87.06       88.37      7.66 o
  -6   2   5      703.29      785.00     34.98 o
  -5   2   5        0.26        2.82      2.11 o
  -4   2   5     2632.96     2845.65    139.24 o
  -3   2   5     2130.88     2459.83    132.64 o
  -2   2   5      290.95      319.29     19.25 o
  -1   2   5     1386.12     1601.77     74.45 o
   0   2   5      129.01      119.39      7.10 o
   1   2   5        3.01       -0.05      5.29 o
   2   2   5       94.66       88.11      5.66 o
   3   2   5      232.83      236.49     11.51 o
   4   2   5       43.19       49.92      4.85 o
   5   2   5       48.10       45.07      5.03 o
   6   2   5        3.00       -8.39      8.39 o
   7   2   5        6.85       -5.98      7.95 o
   8   2   5        0.09       -3.96     10.98 o
   9   2   5        9.42        8.74     13.48 o
  10   2   5        1.19       13.77     27.47 o
 -12   3   5      393.03      355.22     40.47 o
 -11   3   5       97.27      114.52     15.14 o
 -10   3   5      417.05      397.32     29.26 o
  -9   3   5      889.68      888.60     62.96 o
  -8   3   5       22.82       25.86      6.98 o
  -7   3   5       91.08       80.61      6.14 o
  -6   3   5      825.77      832.75     44.28 o
  -5   3   5     1782.75     1801.48    102.35 o
  -4   3   5     2844.53     2823.04    138.13 o
  -3   3   5      322.50      321.33     17.54 o
  -2   3   5     3724.11     3898.46    190.98 o
  -1   3   5      937.64      883.01     40.15 o
   0   3   5      342.37      315.08     19.95 o
   1   3   5     2125.48     2303.49    112.82 o
   2   3   5      104.15      101.07      6.34 o
   3   3   5      809.83      871.03     40.52 o
   4   3   5      502.56      549.07     24.71 o
   5   3   5      556.34      586.36     28.42 o
   6   3   5     1648.37     1759.53     86.12 o
   7   3   5      378.79      421.63     25.38 o
   8   3   5      204.07      223.53     20.03 o
   9   3   5       53.45       76.82     16.67 o
 -12   4   5       28.70        8.60     24.69 o
 -11   4   5        0.72        9.96     14.34 o
 -10   4   5       41.29       12.84     13.48 o
  -9   4   5        8.32        0.03      8.85 o
  -8   4   5      185.21      181.65     16.79 o
  -7   4   5      127.92      122.54     11.38 o
  -6   4   5      948.18      989.33     52.76 o
  -5   4   5       91.64       77.94      9.62 o
  -4   4   5      111.50      100.82     11.44 o
  -3   4   5        6.83        1.90      3.89 o
  -2   4   5       11.98        7.04      2.79 o
  -1   4   5        7.31       -3.23      3.23 o
   0   4   5       31.38       26.44      4.31 o
   1   4   5        6.57        7.80      3.24 o
   2   4   5      176.09      173.97      9.59 o
   3   4   5       55.07       55.00      5.72 o
   4   4   5       44.69       31.70      6.20 o
   5   4   5       40.74       38.50      5.30 o
   6   4   5        0.49       -6.02      6.02 o
   7   4   5        2.60        0.34     11.03 o
   8   4   5      128.01      133.27     17.67 o
 -11   5   5      191.01      184.20     30.71 o
 -10   5   5      293.05      339.28     39.17 o
  -9   5   5      121.37      160.76     33.78 o
  -8   5   5       45.84       69.52     15.20 o
  -7   5   5      438.54      467.85     33.51 o
  -6   5   5      501.04      488.38     41.55 o
  -5   5   5      258.08      243.62     17.21 o
  -4   5   5      159.30      157.77     12.00 o
  -3   5   5      185.07      198.02     11.39 o
  -2   5   5      611.50      570.37     28.32 o
  -1   5   5      181.78      168.35      8.17 o
   0   5   5      237.57      241.00     11.46 o
   1   5   5      668.44      657.98     30.89 o
   2   5   5      598.44      615.90     36.60 o
   3   5   5      487.52      450.44     26.32 o
   4   5   5        1.98        2.72      5.46 o
   5   5   5       42.31       86.52     12.50 o
   6   5   5      398.69      527.74     57.31 o
   7   5   5       75.11       70.41     15.52 o
  -9   6   5       45.41       52.02     32.73 o
  -8   6   5       39.17       33.43     25.85 o
  -7   6   5       60.62       40.27     12.04 o
  -6   6   5      229.81      208.92     25.73 o
  -5   6   5        6.20       -6.96      8.56 o
  -4   6   5       35.10       14.42      9.91 o
  -3   6   5        2.28        2.57      5.05 o
  -2   6   5       51.59       57.55      7.84 o
  -1   6   5      150.66      139.88     11.83 o
   0   6   5       89.11      107.75      8.38 o
   1   6   5        0.38        3.62      6.84 o
   2   6   5        3.48       -6.20      6.20 o
   3   6   5       23.64       -0.48     10.74 o
   4   6   5       29.04       13.08     13.82 o
   5   6   5       46.80       74.62     18.49 o
   6   6   5        3.83       -6.54     19.05 o
  -6   7   5       26.49       28.97     19.47 o
  -5   7   5      186.09      221.71     41.78 o
  -4   7   5       54.37       51.75     13.77 o
  -3   7   5        2.64      -13.29     13.29 o
  -2   7   5      335.25      346.70     37.38 o
  -1   7   5      515.19      549.05     45.65 o
   0   7   5       44.57       25.84     19.17 o
   1   7   5       87.21       62.36     24.03 o
   2   7   5      293.73      300.60     47.70 o
   4   7   5       80.36      145.66     34.87 o
  -2   8   5        9.78       25.05     38.75 o
 -13   0   6      243.89      251.15     46.38 o
 -12   0   6      282.11      281.48     32.11 o
 -11   0   6      116.96      109.48     16.15 o
 -10   0   6      170.81      179.44     15.00 o
  -9   0   6     1969.42     1944.29    121.95 o
  -8   0   6     4232.42     4017.46    250.78 o
  -7   0   6       37.13       29.63      6.96 o
  -6   0   6      104.33      105.65      7.32 o
  -5   0   6     2951.27     2813.82    174.26 o
  -4   0   6     1476.47     1442.76     89.28 o
  -3   0   6     2367.52     2262.64    156.22 o
  -2   0   6     7854.43     7837.21    541.08 o
  -1   0   6     1107.39     1041.55     58.87 o
   0   0   6    13012.20    13057.97    739.50 o
   1   0   6       80.49       52.71      4.25 o
   2   0   6     1279.99     1306.94     73.97 o
   3   0   6     2405.36     2406.68    136.83 o
   4   0   6     1233.02     1139.25     65.89 o
   5   0   6      955.48      967.28     55.03 o
   6   0   6     1549.03     1502.50     94.00 o
   7   0   6     3122.72     3243.55    263.01 o
   8   0   6     1547.29     1380.99    144.66 o
   9   0   6       10.65       -3.80     16.74 o
  10   0   6      186.27      187.11     29.99 o
 -13   1   6       15.50       32.17     22.58 o
 -12   1   6      142.66      167.02     18.69 o
 -11   1   6       23.47       22.93      6.37 o
 -10   1   6       70.18       63.71      5.94 o
  -9   1   6       50.47       53.36      6.47 o
  -8   1   6      136.41      131.88      7.67 o
  -7   1   6      685.57      716.92     34.89 o
  -6   1   6        5.56        2.35      3.48 o
  -5   1   6     1060.92     1182.75     54.76 o
  -4   1   6     4074.22     4182.74    185.05 o
  -3   1   6       14.24       21.23      4.00 o
  -2   1   6      568.83      578.21     28.71 o
  -1   1   6     1529.14     1553.86     65.17 o
   0   1   6      307.61      325.74     13.49 o
   1   1   6     1641.64     1748.64     70.14 o
   2   1   6      453.13      374.30     16.16 o
   3   1   6      133.17      133.48      7.13 o
   4   1   6      976.84      939.03     40.02 o
   5   1   6      134.18      125.47      7.34 o
   6   1   6      805.95      795.81     39.54 o
   7   1   6      354.77      332.72     20.66 o
   8   1   6        9.09        2.51      8.79 o
   9   1   6       58.10       76.57     16.82 o
 -13   2   6       57.09       72.35     18.82 o
 -12   2   6       21.31       42.71     19.22 o
 -11   2   6      563.18      599.87     49.89 o
 -10   2   6     1387.07     1350.08     84.43 o
  -9   2   6        3.96       -3.40      6.41 o
  -8   2   6       17.30       13.21      3.80 o
  -7   2   6      672.31      635.59     26.88 o
  -6   2   6      410.95      404.40     18.23 o
  -5   2   6      845.87      841.41     41.45 o
  -4   2   6      917.66      931.30     46.58 o
  -3   2   6    12207.07    12835.19    627.89 o
  -2   2   6     9572.57     9985.79    524.01 o
  -1   2   6      191.50      217.58     10.92 o
   0   2   6     3141.94     3317.65    138.76 o
   1   2   6     2767.33     2762.90    115.54 o
   2   2   6     1920.44     1934.25     81.13 o
   3   2   6      376.08      402.00     17.21 o
   4   2   6      618.84      690.79     30.60 o
   5   2   6     3219.61     3355.27    157.57 o
   6   2   6      735.40      752.20     38.17 o
   7   2   6      118.10      128.12     11.70 o
   8   2   6      680.78      690.26     44.35 o
   9   2   6      492.53      523.34     45.42 o
 -13   3   6       52.73       14.56     28.07 o
 -12   3   6       65.62       26.67     18.15 o
 -11   3   6      230.96      244.75     29.45 o
 -10   3   6       71.07       68.24     26.54 o
  -9   3   6      447.37      437.69     33.09 o
  -8   3   6        9.08        9.34      7.54 o
  -7   3   6     1419.02     1404.89     80.65 o
  -6   3   6      288.44      306.00     18.95 o
  -5   3   6      263.16      269.32     18.60 o
  -4   3   6     1311.71     1359.86     73.11 o
  -3   3   6     1974.57     2079.25    101.85 o
  -2   3   6      313.30      317.89     19.09 o
  -1   3   6      416.32      490.00     24.91 o
   0   3   6        7.91       -1.00      3.67 o
   1   3   6      440.59      419.67     21.70 o
   2   3   6      350.26      346.14     15.71 o
   3   3   6      125.03      106.87      6.45 o
   4   3   6      904.76      951.15     44.04 o
   5   3   6       30.14       27.06      5.15 o
   6   3   6      203.13      200.23     11.81 o
   7   3   6        5.77        4.95     18.09 o
   8   3   6        6.33      -10.42     12.14 o
   9   3   6        0.26        3.49     23.86 o
 -12   4   6      247.97      273.39     54.01 o
 -11   4   6      133.10      132.90     21.23 o
 -10   4   6       93.84       93.12     13.68 o
  -9   4   6      524.51      544.30     39.04 o
  -8   4   6     1137.09     1176.68     82.55 o
  -7   4   6      475.35      468.19     29.87 o
  -6   4   6        7.75       -0.63      5.43 o
  -5   4   6      475.98      482.43     26.81 o
  -4   4   6      943.68      939.77     46.33 o
  -3   4   6       25.39       30.83      3.96 o
  -2   4   6       38.40       36.52      3.55 o
  -1   4   6     1638.85     1577.28     69.54 o
   0   4   6     1364.80     1365.60     63.60 o
   1   4   6       64.06       56.77      4.75 o
   2   4   6      103.04      101.68      6.29 o
   3   4   6      827.55      864.87     38.32 o
   4   4   6      110.34      123.78      7.27 o
   5   4   6       35.50       41.90      8.47 o
   6   4   6      170.21      181.51     17.03 o
   7   4   6      334.34      414.91     32.66 o
   8   4   6       25.61       56.18     29.62 o
 -11   5   6        5.09       -1.99     35.89 o
 -10   5   6       37.83       34.07     20.67 o
  -9   5   6        9.86       14.92     21.94 o
  -8   5   6      261.27      292.70     26.66 o
  -7   5   6      551.36      540.63     45.15 o
  -6   5   6       46.38       28.56     26.07 o
  -5   5   6      279.61      260.15     22.64 o
  -4   5   6      174.22      176.69     10.54 o
  -3   5   6       22.11       23.03      4.67 o
  -2   5   6       45.99       47.07      4.33 o
  -1   5   6        7.30        0.12      3.58 o
   0   5   6      216.30      217.63     10.51 o
   1   5   6        3.51       -4.57      4.57 o
   2   5   6      216.62      204.19     11.48 o
   3   5   6      121.51      120.62      8.56 o
   4   5   6      234.63      241.70     17.61 o
   5   5   6      153.41      164.86     17.96 o
   6   5   6      322.74      370.65     41.92 o
   7   5   6       37.30       56.65     23.89 o
  -9   6   6        9.53       23.62     26.78 o
  -8   6   6        6.81       -3.64     21.11 o
  -7   6   6      490.46      582.49     87.82 o
  -6   6   6      468.35      522.94     55.09 o
  -5   6   6       77.64       90.00     11.21 o
  -4   6   6       99.29       82.97     16.65 o
  -3   6   6     1157.63     1158.82     65.82 o
  -2   6   6      410.12      424.93     35.39 o
  -1   6   6       52.81       45.19      6.50 o
   0   6   6      174.76      157.32      9.96 o
   1   6   6      922.63      937.30     66.00 o
   2   6   6      443.70      536.16     44.80 o
   3   6   6      117.14      168.52     19.33 o
   4   6   6      221.63      264.83     26.49 o
   5   6   6      540.72      565.72     60.96 o
  -6   7   6       12.97       -9.85     20.74 o
  -5   7   6       70.14       61.46     16.20 o
  -4   7   6      171.08      162.41     28.22 o
  -3   7   6        1.34      -10.45     13.93 o
  -2   7   6      159.83      157.51     18.15 o
  -1   7   6        0.38       18.57     12.51 o
   0   7   6      156.96      115.96     19.33 o
   1   7   6       17.81       31.44     12.33 o
   2   7   6       18.47       -2.66     29.58 o
   3   7   6       10.40       24.22     35.25 o
 -14   1   7       94.37      101.82     35.75 o
 -13   1   7      167.87      212.30     23.27 o
 -12   1   7       35.31       43.40     14.47 o
 -11   1   7      159.75      153.02     10.52 o
 -10   1   7      325.42      320.36     15.87 o
  -9   1   7     1144.86     1059.62     46.84 o
  -8   1   7     1174.15     1156.16     51.10 o
  -7   1   7      460.04      453.68     19.76 o
  -6   1   7     2934.49     2965.65    129.79 o
  -5   1   7      299.52      293.19     14.00 o
  -4   1   7     1027.54      937.05     46.00 o
  -3   1   7     1931.55     1881.84     98.50 o
  -2   1   7       21.95       13.25      3.06 o
  -1   1   7     2179.76     2106.66     88.21 o
   0   1   7       14.37        7.50      2.20 o
   1   1   7     1905.25     1805.00     72.30 o
   2   1   7     5424.09     5704.51    228.93 o
   3   1   7     1853.24     1951.83     79.42 o
   4   1   7     1154.04     1152.46     46.25 o
   5   1   7        9.81       10.45      3.93 o
   6   1   7      104.71      101.45      8.04 o
   7   1   7      512.02      500.49     32.70 o
   8   1   7      131.27      118.83     14.87 o
   9   1   7      325.62      304.77     26.77 o
 -13   2   7       50.33       40.07     17.82 o
 -12   2   7        0.70        2.56      9.02 o
 -11   2   7       43.66       40.92      6.74 o
 -10   2   7      144.71      146.95     11.57 o
  -9   2   7       20.62       11.35      4.18 o
  -8   2   7      928.90      939.95     41.66 o
  -7   2   7      341.49      347.98     16.66 o
  -6   2   7     1516.35     1602.41     79.19 o
  -5   2   7     4260.28     4548.85    224.84 o
  -4   2   7      766.73      846.66     45.12 o
  -3   2   7      930.95      980.72     55.53 o
  -2   2   7       65.04       39.37      6.80 o
  -1   2   7      271.98      259.11     11.86 o
   0   2   7        1.37       -3.21      3.21 o
   1   2   7       46.34       50.26      4.81 o
   2   2   7        7.73        5.42      3.60 o
   3   2   7       20.56       16.38      3.49 o
   4   2   7       19.61       14.65      5.26 o
   5   2   7      189.89      182.77     11.26 o
   6   2   7       90.19       92.68      7.49 o
   7   2   7        0.67       13.16      8.54 o
   8   2   7      119.30      131.78     14.66 o
   9   2   7      136.72      197.68     26.91 o
 -12   3   7      355.31      370.13     33.52 o
 -11   3   7      117.14      126.73     20.03 o
 -10   3   7       21.45       13.91      7.20 o
  -9   3   7      915.52      870.77     54.61 o
  -8   3   7     1582.76     1580.88     90.13 o
  -7   3   7       91.67       90.12      7.34 o
  -6   3   7      287.64      263.60     12.92 o
  -5   3   7     1194.40     1157.85     57.04 o
  -4   3   7      534.57      518.51     26.25 o
  -3   3   7       73.00       68.02      5.90 o
  -2   3   7     2655.98     2729.13    126.85 o
  -1   3   7     7635.26     7919.59    388.33 o
   0   3   7      680.75      669.02     31.35 o
   1   3   7        2.73       -3.47      3.47 o
   2   3   7      389.72      406.96     18.32 o
   3   3   7      656.81      692.81     30.85 o
   4   3   7      801.42      829.00     38.98 o
   5   3   7      562.30      564.03     28.42 o
   6   3   7      552.96      592.13     32.27 o
   7   3   7      187.73      209.83     17.30 o
   8   3   7       62.60       82.58     29.13 o
 -12   4   7       39.26       38.65     27.47 o
 -11   4   7        5.05       19.18     16.55 o
 -10   4   7       36.65       16.93     23.47 o
  -9   4   7       47.73       42.90      8.54 o
  -8   4   7       56.12       32.34      7.69 o
  -7   4   7       36.12       38.83      6.38 o
  -6   4   7        0.62       -6.56      6.56 o
  -5   4   7       50.14       44.72      5.74 o
  -4   4   7       37.12       38.79      4.04 o
  -3   4   7        0.98        6.40      5.13 o
  -2   4   7      387.36      388.42     18.36 o
  -1   4   7       54.19       54.88      6.70 o
   0   4   7      345.87      322.74     16.96 o
   1   4   7       83.51       76.09      5.68 o
   2   4   7       65.86       56.74      6.54 o
   3   4   7        1.13       -2.72      4.48 o
   4   4   7      201.05      218.24     11.78 o
   5   4   7       15.78        4.33      8.61 o
   6   4   7       60.93       87.74     13.72 o
   7   4   7       19.48       -1.78     14.11 o
 -11   5   7       83.52       80.29     39.80 o
 -10   5   7       57.39       72.51     28.89 o
  -9   5   7       91.41      110.18     29.19 o
  -8   5   7       49.01       37.78     14.00 o
  -7   5   7      556.79      576.97     36.89 o
  -6   5   7      574.74      554.73     34.97 o
  -5   5   7       14.47       -7.05      9.46 o
  -4   5   7      154.24      163.25     10.02 o
  -3   5   7      481.57      441.38     22.38 o
  -2   5   7      611.05      604.42     28.22 o
  -1   5   7      115.24      116.87      6.81 o
   0   5   7       23.39       21.09      4.70 o
   1   5   7     1132.54     1115.25     51.93 o
   2   5   7      159.98      150.68      9.99 o
   3   5   7       56.71       51.98      6.59 o
   4   5   7      340.62      417.55     36.47 o
   5   5   7      795.61      868.91     71.58 o
   6   5   7      210.02      240.91     26.30 o
  -9   6   7        0.63       20.63     32.58 o
  -8   6   7        0.09      -20.46     20.46 o
  -7   6   7       39.58       25.18     15.75 o
  -6   6   7       21.69       25.47     12.22 o
  -5   6   7        0.39       -2.52      8.95 o
  -4   6   7       86.70       76.17     10.44 o
  -3   6   7        4.20        1.98      5.08 o
  -2   6   7      206.03      193.71     10.94 o
  -1   6   7       12.65       12.83      6.30 o
   0   6   7      337.53      334.46     18.65 o
   1   6   7       86.21       63.34     12.20 o
   2   6   7       60.36       49.22     16.07 o
   3   6   7       11.50       -0.09     21.95 o
   4   6   7       35.41       36.63     16.20 o
   5   6   7        0.01      -12.90     26.22 o
  -6   7   7       83.45       27.34     23.55 o
  -5   7   7      399.95      423.12     46.93 o
  -4   7   7      317.74      321.78     37.41 o
  -3   7   7      183.87      167.04     31.29 o
  -2   7   7       35.62       26.99     14.12 o
  -1   7   7      167.28      130.75     20.22 o
   1   7   7       34.75       36.97     20.71 o
   2   7   7      228.54      234.47     30.06 o
   3   7   7      172.09      226.45     31.03 o
 -14   0   8       62.90       85.34     34.85 o
 -13   0   8      645.01      698.81     71.09 o
 -12   0   8      406.70      398.21     42.61 o
 -11   0   8        1.76        2.97      8.71 o
 -10   0   8      133.81      134.07     10.73 o
  -9   0   8     1282.91     1200.59     75.24 o
  -8   0   8      236.93      231.85     15.26 o
  -7   0   8        2.32       -1.12      4.79 o
  -6   0   8      404.87      355.44     20.47 o
  -5   0   8     6135.29     6137.19    380.09 o
  -4   0   8     3029.71     2959.17    183.38 o
  -3   0   8      818.85      842.57     58.51 o
  -2   0   8     1385.36     1352.50     83.97 o
  -1   0   8      643.58      537.10     30.66 o
   0   0   8      541.53      701.82     39.90 o
   1   0   8      130.83      120.38      8.12 o
   2   0   8     2271.85     2276.52    129.12 o
   3   0   8     3713.60     3632.27    205.51 o
   4   0   8        3.24        7.29      5.01 o
   5   0   8        1.93       -2.73      5.53 o
   6   0   8     1884.65     1817.35    126.84 o
   7   0   8      887.13      834.78     68.81 o
   8   0   8       87.93       45.74     41.15 o
   9   0   8       12.50       -7.81     22.82 o
 -14   1   8      121.51      181.56     37.35 o
 -13   1   8       10.98       -1.40     12.96 o
 -12   1   8      215.32      231.94     19.93 o
 -11   1   8      511.67      482.39     26.34 o
 -10   1   8        1.13        4.53      4.34 o
  -9   1   8      250.64      234.62     12.15 o
  -8   1   8      281.73      276.96     12.73 o
  -7   1   8       20.74       14.33      2.72 o
  -6   1   8      241.58      215.04     12.41 o
  -5   1   8     1169.25     1219.24     56.46 o
  -4   1   8     1048.15      952.09     47.25 o
  -3   1   8      115.00      108.00      7.46 o
  -2   1   8     3134.75     3040.26    133.55 o
  -1   1   8        4.11        3.88      2.46 o
   0   1   8     1731.19     1702.97     68.24 o
   1   1   8     1153.27     1183.12     47.64 o
   2   1   8     1263.17     1333.01     54.37 o
   3   1   8        4.06       -1.18      4.28 o
   4   1   8       43.07       35.38      5.89 o
   5   1   8      157.22      176.16     10.44 o
   6   1   8      138.71      126.45      9.97 o
   7   1   8        9.36       -2.76     10.13 o
   8   1   8       15.49       10.28     20.30 o
   9   1   8      143.92      120.56     20.42 o
 -13   2   8        3.88       10.99     19.73 o
 -12   2   8       50.98       56.43     10.90 o
 -11   2   8      800.81      796.73     42.32 o
 -10   2   8      239.97      238.71     13.83 o
  -9   2   8        2.44        2.77      4.73 o
  -8   2   8      391.41      387.06     18.18 o
  -7   2   8     5885.39     5804.38    307.08 o
  -6   2   8     3183.46     3229.62    160.57 o
  -5   2   8       72.54       81.74      8.28 o
  -4   2   8     3361.77     3547.03    174.52 o
  -3   2   8     5586.02     5495.62    270.69 o
  -2   2   8     1676.07     1632.12     75.68 o
  -1   2   8      218.32      210.22      9.84 o
   0   2   8     2750.56     2827.45    118.37 o
   1   2   8     3828.01     3891.13    163.35 o
   2   2   8      272.12      266.56     13.31 o
   3   2   8      328.20      359.36     15.76 o
   4   2   8     1475.09     1461.24     64.70 o
   5   2   8     1468.62     1442.41     71.99 o
   6   2   8      143.17      130.26     11.21 o
   7   2   8       13.69       16.87     10.70 o
   8   2   8      171.15      182.56     24.21 o
 -13   3   8        2.01        7.56     16.15 o
 -12   3   8       86.67       71.89     17.96 o
 -11   3   8       17.46       19.01     13.67 o
 -10   3   8      385.46      361.64     23.66 o
  -9   3   8      301.03      306.53     20.60 o
  -8   3   8     3263.82     3270.04    186.91 o
  -7   3   8      204.65      188.52      9.85 o
  -6   3   8     1381.55     1362.91     67.20 o
  -5   3   8       26.53       34.01      4.65 o
  -4   3   8      455.15      460.80     23.05 o
  -3   3   8        2.70        5.05      3.45 o
  -2   3   8      667.85      681.38     36.52 o
  -1   3   8       21.26        7.77      7.71 o
   0   3   8      570.71      588.82     26.65 o
   1   3   8      120.75      125.24      7.32 o
   2   3   8      455.25      463.30     19.93 o
   3   3   8       73.61       67.91      7.95 o
   4   3   8      154.72      155.13      9.66 o
   5   3   8      137.29      130.28      9.03 o
   6   3   8      806.33      872.56     55.52 o
   7   3   8       35.67       35.57     12.05 o
   8   3   8      100.23      148.09     24.94 o
 -12   4   8      451.62      467.98     51.51 o
 -11   4   8        4.53       26.45     15.57 o
 -10   4   8      176.22      173.21     18.56 o
  -9   4   8      570.09      554.84     39.82 o
  -8   4   8      107.03       99.50      9.39 o
  -7   4   8      189.49      171.07     12.50 o
  -6   4   8       46.50       41.21      8.05 o
  -5   4   8      442.32      428.41     23.02 o
  -4   4   8       43.14       38.24      4.55 o
  -3   4   8      102.87       90.94      5.96 o
  -2   4   8     1764.00     1807.70     83.36 o
  -1   4   8     1753.05     1788.93     82.75 o
   0   4   8      963.86      987.34     46.30 o
   1   4   8        5.80        7.40      5.51 o
   2   4   8      436.62      419.34     21.43 o
   3   4   8      777.99      766.40     36.13 o
   4   4   8      455.98      451.30     23.62 o
   5   4   8       68.91       70.47      9.24 o
   6   4   8      442.99      467.37     41.64 o
   7   4   8      295.43      328.40     33.35 o
 -11   5   8       55.07       47.94     37.35 o
 -10   5   8       33.43       40.33     27.43 o
  -9   5   8        8.67       22.84     20.25 o
  -8   5   8      300.84      319.99     22.02 o
  -7   5   8       14.37       10.05      5.95 o
  -6   5   8       60.72       61.99      6.82 o
  -5   5   8      108.69       98.21     10.37 o
  -4   5   8       17.90       23.45      4.72 o
  -3   5   8        1.20        5.60      4.14 o
  -2   5   8       77.02       83.54      5.92 o
  -1   5   8       10.86       -2.92      4.70 o
   0   5   8       67.84       52.63      5.23 o
   1   5   8       13.62       24.40      5.49 o
   2   5   8      245.44      220.50     12.74 o
   3   5   8      102.57       93.64     11.50 o
   4   5   8        4.91       10.78     21.95 o
   5   5   8      151.18      134.21     21.56 o
   6   5   8      102.41      142.95     23.34 o
  -9   6   8        9.36       20.58     29.91 o
  -8   6   8       59.73       44.09     22.56 o
  -7   6   8      686.24      794.20     65.61 o
  -6   6   8      398.46      425.67     36.31 o
  -5   6   8       66.32       55.33     12.18 o
  -4   6   8      312.39      336.15     24.74 o
  -3   6   8      520.63      558.93     35.65 o
  -2   6   8      107.07      113.15     11.09 o
  -1   6   8        2.91       -8.06      8.06 o
   0   6   8      490.00      471.00     34.33 o
   1   6   8     1096.41     1098.41     68.93 o
   2   6   8      161.27      179.90     20.37 o
   3   6   8       48.38       43.32     28.43 o
   4   6   8      303.67      366.73     43.45 o
  -7   7   8       98.89      156.86     38.66 o
  -6   7   8        1.61       16.83     47.49 o
  -5   7   8        8.27        5.51     19.07 o
  -4   7   8       15.62       19.20     20.93 o
  -3   7   8        1.28      -15.70     15.70 o
  -2   7   8       25.35       37.52     21.44 o
  -1   7   8        1.37       -7.91     13.68 o
   1   7   8        1.18       -9.31     13.21 o
   2   7   8       17.01      -18.76     18.76 o
 -14   1   9       49.89       63.95     33.48 o
 -13   1   9      233.39      252.56     25.40 o
 -12   1   9      329.74      311.65     24.43 o
 -11   1   9      399.20      380.80     21.18 o
 -10   1   9      392.54      373.27     18.05 o
  -9   1   9      294.45      295.88     13.68 o
  -8   1   9      485.93      460.24     20.70 o
  -7   1   9        3.18        8.90      3.09 o
  -6   1   9     1031.43     1053.09     48.91 o
  -5   1   9     5417.20     5548.77    256.57 o
  -4   1   9      486.16      508.33     25.39 o
  -3   1   9     1758.34     1731.33     80.11 o
  -2   1   9     1253.34     1209.15     53.24 o
  -1   1   9      630.12      572.18     23.12 o
   0   1   9     1306.15     1338.20     53.54 o
   1   1   9     1416.74     1466.61     58.81 o
   2   1   9     2952.92     2921.38    117.53 o
   3   1   9       30.49       33.93      4.38 o
   4   1   9       11.89       11.84      4.43 o
   5   1   9     1136.29     1095.85     55.55 o
   6   1   9      600.64      618.32     39.86 o
   7   1   9      275.91      252.69     19.60 o
   8   1   9       52.93       39.83     14.24 o
 -14   2   9       12.63       21.37     22.01 o
 -13   2   9       63.43       42.35     21.58 o
 -12   2   9        2.61        2.19     14.69 o
 -11   2   9      421.61      373.58     22.52 o
 -10   2   9       41.21       34.64      6.05 o
  -9   2   9      384.80      370.07     16.13 o
  -8   2   9        3.98       -3.49      4.00 o
  -7   2   9       13.37       25.63     12.61 o
  -6   2   9      152.93      171.94     11.24 o
  -5   2   9        5.46        5.63      3.58 o
  -4   2   9        2.78       -3.83      3.83 o
  -3   2   9      225.79      221.78     13.58 o
  -2   2   9        1.66        0.42      3.32 o
  -1   2   9       40.00       46.69      4.27 o
   0   2   9       53.29       38.84      5.02 o
   1   2   9      152.68      149.18      8.14 o
   2   2   9      136.87      137.56      8.20 o
   3   2   9        1.26       -0.10      4.32 o
   4   2   9      180.56      194.70     11.50 o
   5   2   9       74.39       72.28      7.59 o
   6   2   9        4.51        3.82      9.34 o
   7   2   9       18.47      -10.17     11.52 o
   8   2   9       53.03       19.04     16.17 o
 -12   3   9      179.21      159.98     25.29 o
 -11   3   9      191.72      192.04     19.89 o
 -10   3   9      683.86      690.01     39.50 o
  -9   3   9      456.38      476.67     25.72 o
  -8   3   9      252.49      250.72     15.02 o
  -7   3   9      477.47      481.65     24.33 o
  -6   3   9      433.81      441.07     24.35 o
  -5   3   9      579.10      584.11     29.03 o
  -4   3   9      552.53      516.77     25.78 o
  -3   3   9     1114.73     1165.88     57.35 o
  -2   3   9     1443.79     1483.64     69.26 o
  -1   3   9     1978.76     1936.21     85.09 o
   0   3   9     1796.10     1812.58     79.98 o
   1   3   9       72.00       79.49      5.32 o
   2   3   9      265.61      260.64     12.08 o
   3   3   9      528.38      531.51     25.70 o
   4   3   9      154.31      148.67     10.70 o
   5   3   9      162.46      158.44     11.99 o
   6   3   9      270.53      309.60     22.73 o
   7   3   9      458.47      479.78     37.31 o
 -12   4   9        0.14       12.00     25.29 o
 -11   4   9        0.03       14.74     14.42 o
 -10   4   9       11.55       -6.65     11.89 o
  -9   4   9       16.51       -0.67      6.95 o
  -8   4   9        6.12        5.69      8.91 o
  -7   4   9       62.25       60.74     10.08 o
  -6   4   9       68.43       59.15      5.69 o
  -5   4   9      115.05      114.40      7.85 o
  -4   4   9       11.84       16.36      5.27 o
  -3   4   9        0.04       -3.55      3.55 o
  -2   4   9       15.66        8.13      4.59 o
  -1   4   9      244.38      232.67     13.06 o
   0   4   9      116.52      118.98      7.90 o
   1   4   9      660.93      677.22     31.88 o
   2   4   9       19.26       12.95      6.54 o
   3   4   9        3.23       -3.66      6.53 o
   4   4   9       29.12       18.25      8.48 o
   5   4   9       14.42       12.38      8.56 o
   6   4   9       46.37       48.02     14.21 o
 -11   5   9       90.15       70.40     34.31 o
 -10   5   9       78.97      137.64     33.63 o
  -9   5   9        1.44        4.25     13.91 o
  -8   5   9      282.78      289.71     20.25 o
  -7   5   9      434.34      458.59     29.69 o
  -6   5   9      201.00      203.19     14.68 o
  -5   5   9      456.93      426.08     27.24 o
  -4   5   9       38.15       32.97      5.42 o
  -3   5   9      172.41      187.32     10.48 o
  -2   5   9      299.01      286.45     15.03 o
  -1   5   9      125.37      116.06      7.04 o
   0   5   9      431.04      420.08     21.57 o
   1   5   9       71.24       79.20      7.25 o
   2   5   9      331.30      352.90     20.23 o
   3   5   9      505.10      472.56     35.01 o
   4   5   9       89.70      100.44     19.39 o
   5   5   9      294.75      330.29     38.08 o
 -10   6   9       15.48       -4.93     32.05 o
  -8   6   9       18.21        4.60     12.20 o
  -7   6   9       17.78       30.55     23.04 o
  -6   6   9        2.80       15.14     13.52 o
  -5   6   9       36.21       32.11     10.76 o
  -4   6   9       16.75       33.29      9.92 o
  -3   6   9        0.93       -1.35      9.00 o
  -2   6   9        0.11       -7.73      7.73 o
  -1   6   9       45.56       41.36      9.55 o
   0   6   9       16.07       21.77     16.06 o
   1   6   9        3.21       -6.23     11.61 o
   2   6   9        7.42      -13.83     15.31 o
   3   6   9        0.19        1.14     17.11 o
   4   6   9       50.52       46.32     21.03 o
  -7   7   9       17.53       39.14     22.81 o
  -6   7   9      164.62      128.79     36.65 o
  -5   7   9      360.34      394.32     63.60 o
  -4   7   9      134.54      120.66     32.32 o
  -3   7   9        6.17        9.39     19.50 o
  -2   7   9       37.94       24.79     12.46 o
  -1   7   9      223.89      204.08     38.06 o
   0   7   9       59.20       23.31     13.41 o
   1   7   9       44.02       44.63     17.91 o
 -14   0  10      166.77      176.92     27.33 o
 -13   0  10      501.45      488.23     51.52 o
 -12   0  10       53.10       29.23     17.06 o
 -11   0  10       55.21       56.70      8.59 o
 -10   0  10       64.71       61.65      8.75 o
  -9   0  10     1028.64      957.41     66.99 o
  -8   0  10       42.06       35.11      6.09 o
  -7   0  10      618.86      609.94     42.65 o
  -6   0  10     3821.03     3970.59    246.23 o
  -5   0  10     3320.54     3249.71    200.69 o
  -4   0  10     1739.58     1810.19    124.96 o
  -3   0  10       17.07       23.89      4.39 o
  -2   0  10     1517.49     1778.39    110.53 o
  -1   0  10     3632.12     3294.81    186.81 o
   0   0  10      734.32      867.32     49.40 o
   1   0  10      453.58      470.19     27.25 o
   2   0  10     2416.86     2381.00    135.31 o
   3   0  10     1654.70     1609.79     91.77 o
   4   0  10     1166.58     1067.50     74.52 o
   5   0  10       92.31       71.88     10.20 o
   6   0  10      764.38      818.39     66.90 o
   7   0  10      786.43      737.95     75.62 o
   8   0  10       19.01       14.25     22.72 o
 -14   1  10       97.38       95.53     33.78 o
 -13   1  10        0.00       -0.97     16.27 o
 -12   1  10      671.80      678.14     48.51 o
 -11   1  10      131.95      114.19      8.02 o
 -10   1  10      487.20      462.47     23.32 o
  -9   1  10       34.53       32.45      4.18 o
  -8   1  10      702.23      687.92     32.09 o
  -7   1  10       27.35       20.01      3.61 o
  -6   1  10     2558.19     2636.89    122.40 o
  -5   1  10      659.28      713.39     37.43 o
  -4   1  10     1098.83     1113.50     55.16 o
  -3   1  10      346.57      373.65     17.15 o
  -2   1  10     1349.45     1337.25     56.06 o
  -1   1  10        3.01       13.21      3.15 o
   0   1  10       79.86       67.18      4.59 o
   1   1  10     1409.29     1464.61     58.76 o
   2   1  10     2750.41     2725.65    109.84 o
   3   1  10       66.53       67.70      5.66 o
   4   1  10     1084.11     1023.23     45.80 o
   5   1  10        2.12        5.23      6.87 o
   6   1  10      336.75      321.21     23.08 o
   7   1  10      101.26      128.81     16.75 o
   8   1  10       10.75       13.90     17.78 o
 -14   2  10      136.20      146.50     36.38 o
 -13   2  10       40.09       36.31     20.22 o
 -12   2  10        7.05       13.55     10.11 o
 -11   2  10     1340.01     1305.64     64.21 o
 -10   2  10     1646.09     1617.47     79.84 o
  -9   2  10      497.15      465.44     22.18 o
  -8   2  10      865.90      862.58     40.24 o
  -7   2  10     3427.92     3447.20    169.79 o
  -6   2  10     1033.22     1022.79     47.41 o
  -5   2  10      460.91      461.25     21.72 o
  -4   2  10     1771.31     1703.96     79.03 o
  -3   2  10     5590.91     5595.74    260.17 o
  -2   2  10      631.16      617.24     27.35 o
  -1   2  10       73.00       63.33      4.57 o
   0   2  10     1590.12     1595.90     66.92 o
   1   2  10     6052.51     6082.81    256.78 o
   2   2  10      105.15      103.69      6.49 o
   3   2  10      225.54      222.39     11.41 o
   4   2  10      789.00      785.34     36.98 o
   5   2  10      238.61      259.63     17.67 o
   6   2  10        3.41       -0.71     10.37 o
   7   2  10        1.55        4.65     15.55 o
 -13   3  10        5.02       16.69     26.73 o
 -12   3  10      187.96      218.33     27.42 o
 -11   3  10      216.97      186.06     20.66 o
 -10   3  10        2.09       -4.95      4.95 o
  -9   3  10       23.08       15.57      6.61 o
  -8   3  10       47.21       54.15      6.60 o
  -7   3  10       88.19       94.61      6.74 o
  -6   3  10      424.53      436.01     23.54 o
  -5   3  10       39.23       40.78      5.67 o
  -4   3  10      793.46      771.03     36.17 o
  -3   3  10      351.76      360.48     17.74 o
  -2   3  10      600.94      562.82     27.30 o
  -1   3  10      308.96      313.79     15.44 o
   0   3  10      169.95      175.20      9.09 o
   1   3  10      217.02      207.31     10.10 o
   2   3  10      908.65      907.88     40.18 o
   3   3  10        0.09       -6.24      6.24 o
   4   3  10        1.15       -6.10      6.99 o
   5   3  10      488.34      499.33     33.15 o
   6   3  10        1.44        9.39     14.68 o
   7   3  10      291.14      260.87     29.76 o
 -11   4  10       11.75       22.33     26.34 o
 -10   4  10       16.87       14.87      9.30 o
  -9   4  10      468.98      518.06     33.58 o
  -8   4  10      284.26      286.07     25.42 o
  -7   4  10       28.24       30.49      6.13 o
  -6   4  10       62.25       64.88      5.57 o
  -5   4  10      638.09      634.88     31.72 o
  -4   4  10      523.72      534.00     28.64 o
  -3   4  10      155.43      150.56      7.91 o
  -2   4  10      739.29      740.89     36.81 o
  -1   4  10     1223.12     1236.40     54.69 o
   0   4  10       19.22       18.02      4.88 o
   1   4  10       23.27       20.14      5.86 o
   2   4  10     1300.66     1308.84     64.90 o
   3   4  10     1295.45     1307.68     65.44 o
   4   4  10      148.29      132.14     12.52 o
   5   4  10       46.23       39.85     15.56 o
   6   4  10      335.20      343.90     34.06 o
 -11   5  10        0.00      -31.29     31.29 o
 -10   5  10       69.16       59.83     26.15 o
  -9   5  10        4.39        6.79     11.96 o
  -8   5  10      167.96      165.07     14.68 o
  -7   5  10        0.02      -10.41     10.41 o
  -6   5  10      407.13      383.94     24.55 o
  -5   5  10       23.52       24.66      4.95 o
  -4   5  10      311.02      266.29     16.35 o
  -3   5  10       52.65       50.65      7.53 o
  -2   5  10      793.11      785.45     38.99 o
  -1   5  10        2.18        7.39      4.93 o
   0   5  10       20.93       24.25      6.13 o
   1   5  10      112.04       95.56      8.31 o
   2   5  10       72.67       59.59     10.36 o
   3   5  10        3.99        7.02     10.09 o
   4   5  10        9.35        7.50     21.49 o
   5   5  10      141.45      129.72     22.49 o
 -10   6  10       58.19       77.08     33.73 o
  -9   6  10        0.74       17.98     27.29 o
  -8   6  10      175.26      199.36     22.01 o
  -7   6  10      675.37      732.78     60.86 o
  -6   6  10      238.89      256.41     43.78 o
  -5   6  10       37.17       30.58      8.63 o
  -4   6  10      362.54      372.17     38.63 o
  -3   6  10      471.98      476.81     68.73 o
  -2   6  10       66.19       77.57     15.13 o
  -1   6  10       65.71       66.93     13.00 o
   0   6  10      300.26      304.65     23.93 o
   1   6  10      269.08      301.48     22.09 o
   2   6  10       15.39       22.77     16.93 o
   3   6  10       36.11       -0.07     15.48 o
  -7   7  10        2.99        3.71     23.17 o
  -6   7  10       57.40       65.99     46.37 o
  -5   7  10        0.10      -15.38     15.38 o
  -4   7  10       23.92        7.47     16.93 o
  -3   7  10        7.67      -21.30     26.15 o
  -2   7  10       16.70       49.09     20.16 o
  -1   7  10        3.98       35.55     17.19 o
   0   7  10       21.54       44.58     18.20 o
 -14   1  11      221.80      210.72     44.09 o
 -13   1  11       57.60       33.22     13.36 o
 -12   1  11      190.07      197.08     19.85 o
 -11   1  11      358.73      366.94     18.18 o
 -10   1  11      105.02       97.14      7.10 o
  -9   1  11       78.97       77.00      5.72 o
  -8   1  11      262.92      258.02     12.77 o
  -7   1  11     2281.88     2307.52    107.10 o
  -6   1  11     1616.83     1591.42     74.85 o
  -5   1  11     1331.06     1347.72     66.11 o
  -4   1  11     3062.41     3075.75    142.74 o
  -3   1  11      123.06      119.05      6.34 o
  -2   1  11      465.03      434.96     18.69 o
  -1   1  11      794.54      765.08     30.91 o
   0   1  11      859.31      866.93     34.95 o
   1   1  11      712.28      716.42     29.07 o
   2   1  11      156.07      143.60      7.94 o
   3   1  11     1104.59     1065.74     47.25 o
   4   1  11      857.75      804.95     40.16 o
   5   1  11      476.57      458.20     28.05 o
   6   1  11      291.34      297.42     22.61 o
   7   1  11       27.66       25.55     16.51 o
 -14   2  11        3.21       22.40     30.83 o
 -13   2  11      211.06      236.09     41.10 o
 -12   2  11        9.60       -1.52     11.01 o
 -11   2  11       66.96       70.49      6.84 o
 -10   2  11       11.54        7.55      6.65 o
  -9   2  11       15.02       14.40      4.59 o
  -8   2  11       42.74       31.35      8.28 o
  -7   2  11        1.86       -3.01      5.45 o
  -6   2  11        3.76        5.04      4.10 o
  -5   2  11      549.97      534.89     25.20 o
  -4   2  11      134.63      117.11      7.49 o
  -3   2  11      545.95      558.20     28.75 o
  -2   2  11      310.34      285.57     13.28 o
  -1   2  11       14.12       25.27      4.15 o
   0   2  11        2.73       -0.58      4.27 o
   1   2  11      348.38      329.29     15.55 o
   2   2  11      920.49      852.44     37.90 o
   3   2  11       42.12       37.88      6.14 o
   4   2  11      361.36      343.72     19.97 o
   5   2  11      122.35      111.23     13.43 o
   6   2  11        0.87        5.23     12.10 o
   7   2  11       18.01       30.12     17.74 o
 -13   3  11      169.67      182.55     36.31 o
 -12   3  11      122.33      125.53     25.02 o
 -11   3  11       19.39       11.38     10.17 o
 -10   3  11      382.03      376.02     20.90 o
  -9   3  11     1907.20     1832.35    104.35 o
  -8   3  11      808.85      804.28     42.72 o
  -7   3  11      137.76      124.32      7.93 o
  -6   3  11       25.29       37.08      4.59 o
  -5   3  11      983.75     1020.28     47.53 o
  -4   3  11      157.89      158.06      8.95 o
  -3   3  11      406.82      407.82     19.52 o
  -2   3  11     4254.66     4258.20    187.82 o
  -1   3  11      347.44      346.58     16.09 o
   0   3  11       14.06       16.10      5.52 o
   1   3  11      308.73      293.95     14.28 o
   2   3  11      539.10      549.51     24.98 o
   3   3  11      790.47      763.76     38.48 o
   4   3  11       13.45       13.18      9.37 o
   5   3  11      116.38      117.39     14.64 o
   6   3  11      230.32      195.12     18.63 o
 -11   4  11       15.56       13.19     21.30 o
 -10   4  11      306.12      253.41     18.87 o
  -9   4  11        6.45       36.03     11.05 o
  -8   4  11      283.01      247.77     16.97 o
  -7   4  11       90.83       84.13      7.64 o
  -6   4  11       51.04       44.61      6.12 o
  -5   4  11      129.05      136.15      8.70 o
  -4   4  11      207.12      195.40     10.99 o
  -3   4  11      104.56      111.48      7.21 o
  -2   4  11      243.37      231.60     12.55 o
  -1   4  11      306.34      308.33     15.64 o
   0   4  11      148.22      144.46      9.63 o
   1   4  11      132.63      128.50      9.51 o
   2   4  11       93.63       78.47      9.16 o
   3   4  11       12.09       -5.39     10.65 o
   4   4  11       34.84       37.66     13.27 o
   5   4  11        8.63      -14.41     14.41 o
 -10   5  11       10.63      -17.52     17.52 o
  -9   5  11      144.45      123.66     16.96 o
  -8   5  11      318.60      323.11     29.24 o
  -7   5  11      290.84      311.67     23.39 o
  -6   5  11        4.38        0.48      5.66 o
  -5   5  11       42.72       58.63      7.41 o
  -4   5  11      666.67      671.26     42.30 o
  -3   5  11      650.12      623.92     31.20 o
  -2   5  11      350.84      335.52     17.85 o
  -1   5  11       39.89       34.75      7.26 o
   0   5  11      146.49      146.06      9.87 o
   1   5  11      453.73      441.00     25.05 o
   2   5  11      202.96      201.42     18.67 o
   3   5  11      187.19      187.07     24.35 o
   4   5  11      163.42      182.72     25.27 o
  -9   6  11       31.84       49.74     30.28 o
  -8   6  11      187.34      225.67     23.55 o
  -7   6  11        1.01       -4.97     13.33 o
  -6   6  11       13.26       21.80     12.25 o
  -5   6  11       22.32       16.35      9.94 o
  -4   6  11        3.48       16.41     11.88 o
  -3   6  11       15.42       -6.57     12.39 o
  -2   6  11       32.00       23.64     14.41 o
  -1   6  11       40.86       43.59     17.86 o
   0   6  11      201.33      190.47     20.67 o
   1   6  11       74.84       91.86     17.89 o
   2   6  11        0.90      -18.19     18.19 o
  -7   7  11        8.58       33.58     31.82 o
  -6   7  11      145.64      184.07     42.02 o
  -5   7  11      347.67      346.96     59.91 o
  -4   7  11       14.45      -21.90     21.90 o
  -3   7  11        7.63        2.33     16.66 o
  -1   7  11      293.91      307.57     51.32 o
   0   7  11       70.87       71.32     22.54 o
 -14   0  12      112.99      145.45     35.87 o
 -13   0  12      441.24      430.35     45.62 o
 -12   0  12      316.51      315.51     28.08 o
 -11   0  12       59.89       54.41      9.57 o
 -10   0  12       54.25       65.32      9.59 o
  -9   0  12        3.11        2.54      7.82 o
  -8   0  12        2.50        2.18      5.82 o
  -7   0  12      485.18      591.71     37.24 o
  -6   0  12     3909.46     3718.57    230.99 o
  -5   0  12     3364.96     3335.51    230.90 o
  -4   0  12      155.31      141.28     10.36 o
  -3   0  12      179.03      164.73     12.09 o
  -2   0  12     2294.41     2308.78    143.07 o
  -1   0  12     2770.03     2875.17    163.33 o
   0   0  12      547.50      562.22     32.53 o
   1   0  12      294.27      300.16     18.56 o
   2   0  12     1657.11     1611.68     91.72 o
   3   0  12     1045.48      997.22     69.96 o
   4   0  12      769.37      721.39     51.24 o
   5   0  12      379.96      321.58     29.51 o
   6   0  12      368.32      325.46     38.93 o
   7   0  12      330.40      230.03     46.73 o
 -14   1  12       49.07       31.06     31.38 o
 -13   1  12      189.47      170.16     17.61 o
 -12   1  12      149.21      150.55     13.68 o
 -11   1  12       86.06       76.90      6.92 o
 -10   1  12      203.09      196.90     11.35 o
  -9   1  12        8.70       10.30      4.84 o
  -8   1  12       20.27       25.47      5.41 o
  -7   1  12      716.04      752.45     35.37 o
  -6   1  12      958.23      938.91     43.97 o
  -5   1  12      286.69      292.81     15.19 o
  -4   1  12        0.22        1.29      4.32 o
  -3   1  12      815.45      834.21     36.87 o
  -2   1  12      104.04      108.56      6.08 o
  -1   1  12      282.05      260.73     11.31 o
   0   1  12        2.95       -2.37      4.65 o
   1   1  12     1726.86     1673.64     67.41 o
   2   1  12      374.64      346.85     15.61 o
   3   1  12      418.89      428.14     22.20 o
   4   1  12       89.27       91.47      8.17 o
   5   1  12        9.66       -1.82     10.34 o
   6   1  12        0.81       26.67     16.07 o
 -14   2  12       62.58       65.12     21.59 o
 -13   2  12       75.00       88.43     29.86 o
 -12   2  12      626.72      629.81     45.40 o
 -11   2  12     1562.06     1553.85     88.82 o
 -10   2  12      218.56      211.01     12.63 o
  -9   2  12        1.84        7.87      4.96 o
  -8   2  12     1559.83     1542.55     76.04 o
  -7   2  12     1284.79     1238.98     57.43 o
  -6   2  12       28.77       31.49      4.21 o
  -5   2  12       50.96       51.40      5.87 o
  -4   2  12      802.56      802.87     37.53 o
  -3   2  12     3558.97     3555.93    164.97 o
  -2   2  12      178.87      190.63      9.74 o
  -1   2  12      297.11      298.66     14.09 o
   0   2  12     2262.41     2270.09     95.35 o
   1   2  12       41.49       41.89      5.46 o
   2   2  12       41.51       40.35      5.85 o
   3   2  12        6.34        5.32      7.16 o
   4   2  12      412.12      440.62     29.82 o
   5   2  12      523.28      494.39     33.29 o
   6   2  12        9.71        6.92     14.65 o
 -13   3  12       10.64       27.89     24.69 o
 -12   3  12      114.16      140.27     30.45 o
 -11   3  12       50.41       40.43     10.55 o
 -10   3  12      347.97      331.19     20.08 o
  -9   3  12       25.49       22.11      8.31 o
  -8   3  12       58.38       62.25      6.85 o
  -7   3  12      128.35      145.79      9.59 o
  -6   3  12      271.16      257.44     13.70 o
  -5   3  12      104.15      112.72      8.12 o
  -4   3  12      285.91      266.79     14.23 o
  -3   3  12        8.54        1.96      6.92 o
  -2   3  12      392.22      355.27     16.99 o
  -1   3  12      511.15      501.38     22.74 o
   0   3  12       77.97       73.38      7.01 o
   1   3  12        8.55        9.13      5.78 o
   2   3  12       36.00       23.82      6.87 o
   3   3  12      113.27      131.07     11.81 o
   4   3  12       76.11       71.80     12.60 o
   5   3  12        3.61       -1.91     12.05 o
   6   3  12       15.72       18.14     17.96 o
 -11   4  12      214.45      179.16     58.17 o
 -10   4  12      392.28      423.78     31.60 o
  -9   4  12      755.13      740.97     60.28 o
  -8   4  12      212.29      204.05     14.56 o
  -7   4  12      139.79      128.27      9.46 o
  -6   4  12      289.50      299.18     18.23 o
  -5   4  12      511.29      539.83     31.43 o
  -4   4  12       18.05       -0.36      5.81 o
  -3   4  12      326.61      342.31     17.11 o
  -2   4  12      917.80      899.33     44.60 o
  -1   4  12      483.09      472.35     24.25 o
   0   4  12      459.94      474.13     24.58 o
   1   4  12      261.73      231.63     14.95 o
   2   4  12      852.97      841.09     48.93 o
   3   4  12      704.47      731.72     46.80 o
   4   4  12       55.79       77.34     14.61 o
   5   4  12       88.28       17.11     20.57 o
 -10   5  12       84.37      114.31     26.05 o
  -9   5  12        0.11       19.49     10.12 o
  -8   5  12        0.73       -5.84     16.45 o
  -7   5  12      123.79      123.22     13.52 o
  -6   5  12      110.67      136.94     10.65 o
  -5   5  12      169.10      163.15     12.86 o
  -4   5  12       13.92       26.72      7.02 o
  -3   5  12      572.49      536.78     28.99 o
  -2   5  12      272.85      287.19     16.94 o
  -1   5  12        4.72       -0.74      7.02 o
   0   5  12      101.12      109.77     10.21 o
   1   5  12       13.42        5.74     11.13 o
   2   5  12       63.56       84.51     13.52 o
   3   5  12       83.04       76.65     17.78 o
   4   5  12        0.47        3.47     20.95 o
  -9   6  12       11.59       30.58     19.93 o
  -8   6  12      126.95      122.27     19.08 o
  -7   6  12      225.96      238.21     25.27 o
  -6   6  12       98.72       79.67     21.97 o
  -5   6  12       35.80       26.43     12.35 o
  -4   6  12      238.28      215.26     25.80 o
  -3   6  12      603.54      619.36     51.62 o
  -2   6  12        7.84       16.68     13.73 o
  -1   6  12       10.95      -11.59     11.59 o
   0   6  12      224.00      237.44     19.14 o
   1   6  12      130.59      121.24     20.95 o
   2   6  12        5.56       15.48     22.05 o
  -6   7  12       10.82        7.46     24.44 o
  -5   7  12       11.44      100.40     23.91 o
  -4   7  12       15.67        5.38     22.00 o
  -3   7  12       23.10        6.75     22.99 o
  -2   7  12       78.41       42.99     31.40 o
 -14   1  13        2.48       -7.74     14.85 o
 -13   1  13      200.18      224.45     23.49 o
 -12   1  13      754.06      783.49     64.23 o
 -11   1  13      458.51      432.98     25.66 o
 -10   1  13       51.86       53.55     10.73 o
  -9   1  13      594.84      603.13     28.44 o
  -8   1  13      430.61      464.38     22.05 o
  -7   1  13      306.54      280.81     13.87 o
  -6   1  13     1640.93     1669.49     77.55 o
  -5   1  13      492.85      506.99     24.03 o
  -4   1  13      602.81      534.25     24.00 o
  -3   1  13      419.75      411.73     18.80 o
  -2   1  13      708.73      717.41     30.47 o
  -1   1  13     1380.07     1404.73     56.46 o
   0   1  13      245.52      220.91     10.15 o
   1   1  13     1063.78      990.81     41.90 o
   2   1  13      475.39      477.85     24.55 o
   3   1  13      203.38      201.27     13.24 o
   4   1  13      567.26      575.97     37.34 o
   5   1  13       89.11       92.79     13.36 o
   6   1  13      184.74      168.58     20.49 o
 -14   2  13        1.65      -11.32     28.09 o
 -13   2  13       29.98       30.36     17.17 o
 -12   2  13       58.78       50.86     13.09 o
 -11   2  13       20.88       14.11      7.32 o
 -10   2  13       28.97       27.68      8.27 o
  -9   2  13        0.19       -4.98      5.54 o
  -8   2  13        0.39       -4.85      5.61 o
  -7   2  13      344.24      362.89     17.77 o
  -6   2  13        6.88        9.77      4.15 o
  -5   2  13       68.00       81.03      6.41 o
  -4   2  13      418.32      381.94     18.58 o
  -3   2  13       20.63        7.30      7.05 o
  -2   2  13      243.23      244.13     12.07 o
  -1   2  13       11.71        8.86      4.73 o
   0   2  13      610.65      611.04     27.53 o
   1   2  13      123.53      115.95      8.24 o
   2   2  13      484.96      456.14     25.48 o
   3   2  13        0.28       -9.25      9.25 o
   4   2  13       47.19       55.32     12.19 o
   5   2  13        3.55       -4.43     12.30 o
   6   2  13        0.39        6.98     18.20 o
 -13   3  13       41.32       80.23     26.46 o
 -12   3  13       49.24       39.54     16.44 o
 -11   3  13      260.47      257.84     23.86 o
 -10   3  13      283.56      254.33     17.56 o
  -9   3  13      584.40      560.40     36.14 o
  -8   3  13      480.75      485.81     28.68 o
  -7   3  13      127.10      147.64      9.85 o
  -6   3  13      386.05      367.30     18.96 o
  -5   3  13      445.75      408.89     19.95 o
  -4   3  13      473.29      466.91     22.47 o
  -3   3  13        2.36        5.34      5.21 o
  -2   3  13       64.18       73.65      6.62 o
  -1   3  13     2115.52     2063.02     96.14 o
   0   3  13      486.40      479.58     24.65 o
   1   3  13      178.75      186.90     12.09 o
   2   3  13      549.11      551.11     35.87 o
   3   3  13      153.21      173.65     15.48 o
   4   3  13        6.91       -1.35     11.04 o
   5   3  13        6.63      -11.47     14.99 o
 -12   4  13       25.58        1.60     22.82 o
 -11   4  13       21.64       45.27     19.98 o
 -10   4  13        3.39       -5.52     14.28 o
  -9   4  13        3.57        4.29     11.48 o
  -8   4  13        0.23       -7.64      7.78 o
  -7   4  13       38.78       24.51      6.05 o
  -6   4  13       83.85       83.00      9.73 o
  -5   4  13       15.48       18.39      5.89 o
  -4   4  13        1.15        5.73     10.76 o
  -3   4  13       95.17      113.60      9.12 o
  -2   4  13      191.21      176.50     11.84 o
  -1   4  13        2.10       -5.70      8.94 o
   0   4  13        1.75       -6.67      9.31 o
   1   4  13        0.05       -9.68      9.68 o
   2   4  13        9.21        1.64     10.68 o
   3   4  13       44.74       34.96     14.84 o
   4   4  13       20.11       14.13     15.74 o
 -10   5  13      131.62      165.44     24.72 o
  -9   5  13       36.88       77.97     21.39 o
  -8   5  13      125.47      134.67     18.53 o
  -7   5  13      255.03      277.71     25.10 o
  -6   5  13      185.70      170.77     18.14 o
  -5   5  13      296.41      281.82     16.55 o
  -4   5  13      421.96      411.92     24.77 o
  -3   5  13      365.96      390.76     22.40 o
  -2   5  13      174.83      179.99     14.30 o
  -1   5  13       76.69       62.64     11.23 o
   0   5  13      227.19      255.29     23.11 o
   1   5  13      300.34      317.49     26.18 o
   2   5  13       90.79       88.05     16.63 o
   3   5  13       51.14        6.16     38.28 o
  -9   6  13       16.17       35.70     17.72 o
  -8   6  13       55.00       74.45     17.52 o
  -7   6  13        4.48       30.29     22.13 o
  -6   6  13       15.43       17.01     17.56 o
  -5   6  13        1.49       -6.76     12.12 o
  -4   6  13       41.10       44.43     15.53 o
  -3   6  13        5.34       28.69     13.20 o
  -2   6  13       21.48       16.53     15.68 o
  -1   6  13       79.10       96.13     15.36 o
   0   6  13        0.22        5.22     13.43 o
   1   6  13       14.32       -7.27     29.76 o
  -5   7  13       90.17       44.70     42.44 o
  -4   7  13       35.12       76.55     20.50 o
 -14   0  14      190.22      159.05     37.92 o
 -13   0  14      735.73      766.68    109.40 o
 -12   0  14        1.12      -12.16     13.97 o
 -11   0  14       76.71       64.00     14.70 o
 -10   0  14     1086.64     1087.88     75.89 o
  -9   0  14     2351.63     2379.72    165.31 o
  -8   0  14       20.54       28.98      6.46 o
  -7   0  14      131.75      124.91     10.40 o
  -6   0  14     2090.10     2128.74    147.78 o
  -5   0  14     2160.53     2194.22    135.67 o
  -4   0  14      446.09      452.93     29.18 o
  -3   0  14      859.87      813.39     50.95 o
  -2   0  14     5131.77     5048.75    315.54 o
  -1   0  14      929.74      952.05     54.48 o
   0   0  14        3.68       11.53      8.53 o
   1   0  14      252.68      235.31     18.97 o
   2   0  14     1663.57     1597.30    112.25 o
   3   0  14     1449.22     1360.05     95.46 o
   4   0  14        9.68        8.62     13.75 o
   5   0  14      316.30      272.77     27.60 o
 -14   1  14      128.39      151.14     35.68 o
 -13   1  14        4.76        2.83     14.16 o
 -12   1  14       13.07       -9.94      9.94 o
 -11   1  14      157.82      143.55     11.17 o
 -10   1  14      393.39      397.81     20.50 o
  -9   1  14      355.59      374.55     18.29 o
  -8   1  14      254.44      239.25     12.24 o
  -7   1  14     1458.93     1400.14     64.79 o
  -6   1  14      802.36      777.42     36.39 o
  -5   1  14       12.38        8.13      5.45 o
  -4   1  14      210.43      191.68      9.95 o
  -3   1  14       97.97       76.90      6.15 o
  -2   1  14      132.89      134.76      7.81 o
  -1   1  14      497.86      495.45     20.65 o
   0   1  14        3.98       -1.58      4.71 o
   1   1  14      378.52      391.48     20.70 o
   2   1  14       98.33      102.70      8.73 o
   3   1  14      404.12      379.42     22.03 o
   4   1  14        9.49       -0.51     10.10 o
   5   1  14      223.06      245.59     26.85 o
 -14   2  14      101.57       90.74     37.30 o
 -13   2  14        2.05        1.51     11.39 o
 -12   2  14      333.68      344.37     59.86 o
 -11   2  14      420.43      428.61     28.48 o
 -10   2  14       52.10       31.43      9.53 o
  -9   2  14       21.74       34.54      6.27 o
  -8   2  14      532.04      530.63     26.82 o
  -7   2  14     2094.06     2148.25    105.45 o
  -6   2  14        1.83        3.68      4.75 o
  -5   2  14       77.69       81.12      6.42 o
  -4   2  14     2785.90     2746.40    127.75 o
  -3   2  14      273.58      263.37     13.79 o
  -2   2  14      187.16      179.45      9.97 o
  -1   2  14      101.17      106.57      8.02 o
   0   2  14     1065.76     1050.80     49.16 o
   1   2  14      942.54      981.40     56.43 o
   2   2  14       57.08       47.25      9.29 o
   3   2  14      267.97      240.96     19.27 o
   4   2  14      763.19      814.28     53.07 o
   5   2  14       69.93       78.74     14.45 o
 -13   3  14        0.11      -16.72     26.51 o
 -12   3  14       63.79       80.46     14.92 o
 -11   3  14      138.41      118.29     14.13 o
 -10   3  14      295.20      272.05     18.51 o
  -9   3  14      113.23      100.18      9.51 o
  -8   3  14      235.27      223.01     16.14 o
  -7   3  14      163.20      143.10     10.15 o
  -6   3  14      215.24      190.74     11.30 o
  -5   3  14      401.32      406.32     19.83 o
  -4   3  14        6.05        8.15      5.16 o
  -3   3  14     1942.47     1972.41     91.67 o
  -2   3  14      528.32      550.40     28.04 o
  -1   3  14     1265.48     1257.04     66.38 o
   0   3  14      806.06      821.32     47.57 o
   1   3  14      178.91      196.63     16.70 o
   2   3  14        1.57        5.56      9.00 o
   3   3  14      259.97      269.63     28.42 o
   4   3  14       38.98       51.98     14.24 o
 -12   4  14        1.25      -19.32     23.83 o
 -11   4  14      105.53      113.05     45.88 o
 -10   4  14      793.87      769.64     77.82 o
  -9   4  14      422.29      426.73     31.66 o
  -8   4  14        8.45        9.58      8.96 o
  -7   4  14       34.89       45.34      9.09 o
  -6   4  14      819.62      846.24     53.22 o
  -5   4  14     1221.59     1173.25     66.77 o
  -4   4  14        3.11       -7.16      7.34 o
  -3   4  14       89.28       78.64      9.69 o
  -2   4  14     1483.48     1495.84     93.18 o
  -1   4  14      470.47      454.42     27.46 o
   0   4  14      324.99      319.48     22.96 o
   1   4  14      588.46      582.26     42.96 o
   2   4  14      661.86      676.00     49.03 o
   3   4  14       90.95      111.00     20.83 o
 -10   5  14      254.46      363.29     63.96 o
  -9   5  14        1.03        5.77     20.77 o
  -8   5  14        7.28       20.51     15.56 o
  -7   5  14        7.28       14.83      9.83 o
  -6   5  14        4.37       38.90     14.18 o
  -5   5  14        7.29       11.39      7.76 o
  -4   5  14        2.06       -8.22      8.22 o
  -3   5  14      348.32      366.42     23.09 o
  -2   5  14       66.25       86.30     13.50 o
  -1   5  14      129.17      125.46     16.49 o
   0   5  14        1.32       -5.21     11.02 o
   1   5  14       36.77       50.30     14.40 o
   2   5  14        5.91       50.88     22.28 o
  -9   6  14        7.84      -39.17     39.17 o
  -8   6  14       66.67       71.21     22.99 o
  -7   6  14      282.60      303.27     37.19 o
  -6   6  14       11.64       11.66     15.41 o
  -5   6  14       15.25        9.80     17.57 o
  -4   6  14      290.51      283.87     27.39 o
  -3   6  14      194.02      225.80     24.88 o
  -2   6  14       17.60       23.85     14.69 o
  -1   6  14        3.37        8.31     15.55 o
   0   6  14       93.59       55.48     37.63 o
 -13   1  15      306.48      328.65     37.26 o
 -12   1  15      102.51      106.87     13.73 o
 -11   1  15       88.13       96.35      9.98 o
 -10   1  15      143.40      145.03      9.32 o
  -9   1  15      395.87      412.07     21.27 o
  -8   1  15      900.27      890.56     41.61 o
  -7   1  15       90.62       99.29      7.50 o
  -6   1  15       90.49       78.60      7.17 o
  -5   1  15      935.59      944.52     41.79 o
  -4   1  15      910.61      928.97     41.26 o
  -3   1  15     1254.81     1243.52     54.95 o
  -2   1  15      974.76      954.43     42.33 o
  -1   1  15      877.72      857.61     38.24 o
   0   1  15       90.44       92.43      8.34 o
   1   1  15        8.33        2.05      9.43 o
   2   1  15      503.32      489.44     27.22 o
   3   1  15      348.34      319.10     20.74 o
   4   1  15      231.30      210.69     19.18 o
   5   1  15      305.32      298.25     49.31 o
 -14   2  15        0.69      -11.61     23.35 o
 -13   2  15       30.81       33.02     22.52 o
 -12   2  15       39.42        5.21     31.05 o
 -11   2  15       42.61       32.94     11.58 o
 -10   2  15       59.52       63.63      8.17 o
  -9   2  15        1.77       -2.81      6.76 o
  -8   2  15       15.55       19.90      5.97 o
  -7   2  15        9.83        3.64      5.84 o
  -6   2  15      597.42      610.11     30.77 o
  -5   2  15     1077.73     1088.26     50.78 o
  -4   2  15      262.17      249.22     13.41 o
  -3   2  15      931.37      904.00     42.41 o
  -2   2  15        1.06       -3.29      6.17 o
  -1   2  15       79.92       66.54      8.76 o
   0   2  15        8.38        7.01      8.15 o
   1   2  15       21.21       16.49      8.69 o
   2   2  15        0.47        2.95     10.51 o
   3   2  15       34.55       17.55     12.69 o
   4   2  15        9.78       29.65     14.34 o
 -12   3  15       20.07       29.01     20.31 o
 -11   3  15       44.03       51.80     10.66 o
 -10   3  15      627.43      595.93     42.90 o
  -9   3  15      236.96      221.90     16.37 o
  -8   3  15       60.53       71.82      8.66 o
  -7   3  15      154.85      150.18     10.35 o
  -6   3  15      563.68      564.53     30.53 o
  -5   3  15      561.24      565.19     28.82 o
  -4   3  15        2.95       -7.09      7.09 o
  -3   3  15      471.81      465.90     30.85 o
  -2   3  15      430.98      407.62     27.60 o
  -1   3  15       62.54       62.05     12.21 o
   0   3  15      436.54      423.15     32.30 o
   1   3  15      376.83      376.17     29.51 o
   2   3  15      402.41      424.50     28.92 o
   3   3  15       88.62       81.43     13.18 o
   4   3  15        6.64       -2.95     16.96 o
 -11   4  15       24.67       24.54     28.49 o
 -10   4  15       28.26       -3.87     16.43 o
  -9   4  15        3.83      -12.39     12.39 o
  -8   4  15       16.74        8.11      8.07 o
  -7   4  15        6.26       11.94      8.27 o
  -6   4  15       11.64        6.99      7.64 o
  -5   4  15        2.36        1.56      7.52 o
  -4   4  15       72.33       59.40      9.07 o
  -3   4  15        9.86       11.51      9.39 o
  -2   4  15       11.21        6.73      9.98 o
  -1   4  15       10.46       -6.48     10.37 o
   0   4  15        0.38       20.56     11.65 o
   1   4  15        3.37       -0.52     12.67 o
   2   4  15        0.01      -12.13     14.11 o
   3   4  15        2.70      -23.43     23.43 o
 -10   5  15        6.97      -31.76     31.76 o
  -9   5  15       59.47       35.06     20.09 o
  -8   5  15      453.20      493.23     53.17 o
  -7   5  15       84.00      102.19     16.99 o
  -6   5  15       82.87       88.80     14.62 o
  -5   5  15      319.46      314.17     24.22 o
  -4   5  15      314.23      334.44     26.83 o
  -3   5  15      281.73      280.72     23.92 o
  -2   5  15        7.33       -1.56     13.35 o
  -1   5  15      140.70      121.94     20.15 o
   0   5  15      377.58      349.54     29.15 o
   1   5  15       70.65       79.86     18.14 o
  -9   6  15       66.23        4.18     35.57 o
  -8   6  15       18.01        4.24     21.40 o
  -7   6  15       88.54      134.49     40.47 o
  -6   6  15        2.87       12.86     20.74 o
  -5   6  15       42.20       55.35     17.16 o
  -4   6  15       50.88       95.20     19.67 o
  -3   6  15       15.36       21.54     13.81 o
  -2   6  15       48.49       56.21     15.96 o
  -1   6  15        3.11       -0.12     19.35 o
 -14   0  16      727.59      746.65    108.44 o
 -13   0  16      291.05      357.08     56.55 o
 -12   0  16      124.42       99.21     20.16 o
 -11   0  16      441.68      446.81     38.28 o
 -10   0  16      763.19      810.68     65.95 o
  -9   0  16      850.51      852.89     59.90 o
  -8   0  16        4.03        1.26      9.20 o
  -7   0  16      390.59      402.00     26.34 o
  -6   0  16     2364.64     2319.50    143.85 o
  -5   0  16      159.43      181.30     14.22 o
  -4   0  16      454.88      494.54     32.25 o
  -3   0  16     1281.60     1340.04     93.44 o
  -2   0  16     3462.43     3290.14    228.94 o
  -1   0  16     1283.20     1194.47     83.42 o
   0   0  16      256.77      219.81     18.57 o
   1   0  16      303.55      330.27     29.04 o
   2   0  16      449.96      449.19     39.24 o
   3   0  16       74.04       70.45     16.64 o
   4   0  16      283.27      301.06     29.50 o
 -13   1  16        0.09      -17.20     17.20 o
 -12   1  16        2.49        7.86     11.37 o
 -11   1  16       83.37       99.54      9.43 o
 -10   1  16        6.84        3.78      6.85 o
  -9   1  16      305.67      287.33     15.61 o
  -8   1  16      102.91      110.54      8.21 o
  -7   1  16      441.63      421.26     20.61 o
  -6   1  16      604.64      608.86     27.54 o
  -5   1  16       75.89       79.67      8.64 o
  -4   1  16      111.27      112.71      7.57 o
  -3   1  16      125.02      120.43      9.34 o
  -2   1  16       17.97       15.93      7.95 o
  -1   1  16      759.54      711.17     41.37 o
   0   1  16      201.87      172.84     12.01 o
   1   1  16       22.55       33.14      8.95 o
   2   1  16        4.32        5.31      8.54 o
   3   1  16       53.61       64.05     12.29 o
   4   1  16        0.93       -2.97     14.97 o
 -13   2  16       11.03       -9.40     14.73 o
 -12   2  16      103.38       88.35     18.51 o
 -11   2  16      237.95      235.01     22.75 o
 -10   2  16        7.95        2.34      6.82 o
  -9   2  16      123.73      124.12      9.98 o
  -8   2  16     1132.26     1140.87     60.30 o
  -7   2  16      673.09      673.43     33.74 o
  -6   2  16       23.34       16.60      6.24 o
  -5   2  16       60.26       54.68      7.38 o
  -4   2  16      185.44      166.00     12.00 o
  -3   2  16      214.85      235.87     16.27 o
  -2   2  16        1.69       -0.70     11.15 o
  -1   2  16      384.23      380.60     29.07 o
   0   2  16     1099.11     1157.46     81.34 o
   1   2  16      522.72      524.57     34.66 o
   2   2  16       12.25       28.34     11.45 o
   3   2  16      140.63      151.85     16.60 o
   4   2  16      486.31      477.36     43.79 o
 -12   3  16       50.11       35.40     30.15 o
 -11   3  16       80.66      106.90     15.42 o
 -10   3  16        5.13        0.45     12.80 o
  -9   3  16       68.24       80.89     18.99 o
  -8   3  16       68.86       68.81      8.10 o
  -7   3  16      113.84      118.07      8.93 o
  -6   3  16        5.44        5.19     10.50 o
  -5   3  16      135.44      136.31     11.64 o
  -4   3  16        0.71        2.46     11.58 o
  -3   3  16       45.34       51.95     10.84 o
  -2   3  16      566.53      566.01     41.63 o
  -1   3  16      342.45      361.76     28.54 o
   0   3  16        2.38       -6.95     11.66 o
   1   3  16       56.02       53.29     13.92 o
   2   3  16        0.44       11.61     11.81 o
   3   3  16      262.84      237.60     20.05 o
 -12   4  16       35.66       30.99     17.26 o
 -11   4  16       76.22       63.31     18.11 o
 -10   4  16      419.24      434.82     48.08 o
  -9   4  16      221.80      216.26     21.53 o
  -8   4  16        5.25        4.38     11.74 o
  -7   4  16      266.29      243.59     16.54 o
  -6   4  16      949.84      969.90     55.71 o
  -5   4  16      266.57      274.30     18.82 o
  -4   4  16      232.80      194.92     17.02 o
  -3   4  16      417.40      415.10     32.09 o
  -2   4  16      426.97      412.76     36.43 o
  -1   4  16      323.28      328.85     26.79 o
   0   4  16       23.08       13.21     13.97 o
   1   4  16      204.70      208.78     21.48 o
   2   4  16      288.48      316.31     27.58 o
 -10   5  16       43.93       15.90     21.20 o
  -9   5  16        3.59       22.48     13.71 o
  -8   5  16        5.12       38.03     27.48 o
  -7   5  16       34.98       27.65     11.61 o
  -6   5  16        2.47       11.99     20.49 o
  -5   5  16       83.87      117.45     15.32 o
  -4   5  16       12.56       -0.34     13.00 o
  -3   5  16      155.23      179.00     18.71 o
  -2   5  16        3.13      -13.08     16.28 o
  -1   5  16      104.59      126.92     22.30 o
   0   5  16       43.15       55.52     17.01 o
  -8   6  16      230.30      276.26     40.43 o
  -7   6  16       58.70       37.45     21.41 o
  -6   6  16        0.60       10.84     23.29 o
  -5   6  16       40.05       36.77     15.24 o
  -4   6  16      313.27      358.87     30.21 o
  -3   6  16       71.80       59.28     16.49 o
  -2   6  16       27.37       14.47     18.84 o
 -13   1  17       22.26       61.31     18.60 o
 -12   1  17      376.66      399.97     36.23 o
 -11   1  17      283.24      283.51     20.02 o
 -10   1  17      199.98      190.42     14.95 o
  -9   1  17      132.18      147.76     12.68 o
  -8   1  17      126.36      139.67      9.97 o
  -7   1  17     1118.27     1134.31     56.09 o
  -6   1  17      368.56      369.69     18.62 o
  -5   1  17      370.65      341.25     18.88 o
  -4   1  17      665.67      683.66     39.75 o
  -3   1  17      273.74      302.96     23.74 o
  -2   1  17      408.33      395.44     29.76 o
  -1   1  17       40.39       33.58     10.45 o
   0   1  17      358.52      344.67     22.13 o
   1   1  17      386.40      344.48     22.34 o
   2   1  17       55.08       21.99     10.66 o
   3   1  17      425.27      421.53     30.04 o
 -14   2  17       10.31        4.64     25.51 o
 -13   2  17       23.88        9.61     20.16 o
 -12   2  17        6.27       22.36     12.64 o
 -11   2  17        6.65        6.39     12.18 o
 -10   2  17        6.91       14.26      7.34 o
  -9   2  17       15.43       11.79      6.56 o
  -8   2  17       35.39       49.43      8.95 o
  -7   2  17      112.38      126.07     14.15 o
  -6   2  17       77.58       66.32     12.85 o
  -5   2  17       42.04       52.44     11.30 o
  -4   2  17       12.94        4.72     10.35 o
  -3   2  17        5.04        0.70     11.19 o
  -2   2  17        0.07      -11.10     11.10 o
  -1   2  17        0.22       -0.91     12.01 o
   0   2  17       19.25       47.63     13.46 o
   1   2  17       52.12       59.02     18.65 o
   2   2  17       63.76       76.59     14.82 o
   3   2  17      111.89      120.40     29.53 o
 -12   3  17       71.35       73.75     30.74 o
 -11   3  17       30.33       29.71     15.12 o
 -10   3  17       44.04       72.65     14.62 o
  -9   3  17      175.91      186.32     20.14 o
  -8   3  17      382.46      392.33     23.88 o
  -7   3  17      331.73      350.46     20.29 o
  -6   3  17      448.91      448.55     27.51 o
  -5   3  17      621.46      647.84     46.47 o
  -4   3  17        3.36      -11.18     12.59 o
  -3   3  17        9.59       12.55      9.66 o
  -2   3  17      520.20      495.92     42.47 o
  -1   3  17      522.51      552.58     41.01 o
   0   3  17      171.88      154.53     18.06 o
   1   3  17      134.50      156.00     19.81 o
   2   3  17      321.82      344.92     29.49 o
 -11   4  17       30.45       10.62     31.93 o
 -10   4  17       74.99       49.11     14.72 o
  -9   4  17       10.61       46.99     24.84 o
  -8   4  17       10.06       11.83     11.92 o
  -7   4  17      121.21      128.19     13.97 o
  -6   4  17        2.72       20.23     10.69 o
  -5   4  17      117.46      125.73     24.61 o
  -4   4  17      167.24      204.12     21.84 o
  -3   4  17      190.11      201.15     28.52 o
  -2   4  17      152.17      145.54     19.16 o
  -1   4  17       31.28       20.00     14.04 o
   0   4  17       25.98       22.81     14.04 o
   1   4  17      108.36      125.97     20.05 o
 -10   5  17       46.91       56.45     35.14 o
  -9   5  17       92.24      120.11     27.19 o
  -8   5  17      202.80      188.36     28.61 o
  -7   5  17       84.64       90.66     14.80 o
  -6   5  17        1.36       13.53     13.26 o
  -5   5  17      275.47      326.90     27.60 o
  -4   5  17      480.20      519.00     39.44 o
  -3   5  17       50.45       48.60     15.42 o
  -2   5  17       55.27       57.30     19.29 o
  -1   5  17      141.39      113.28     21.69 o
  -7   6  17       32.89       53.43     40.21 o
  -6   6  17        0.55      -21.50     21.50 o
  -5   6  17       23.61       29.56     32.05 o
  -4   6  17        7.18       23.56     18.02 o
 -13   0  18      194.24      237.64     44.92 o
 -12   0  18        0.94      -13.82     20.04 o
 -11   0  18      482.40      494.12     51.29 o
 -10   0  18     1785.37     1955.39    271.55 o
  -9   0  18       21.48       26.71     10.24 o
  -8   0  18       34.30       50.07     15.76 o
  -7   0  18      418.36      398.81     42.44 o
  -6   0  18     1065.30     1146.06    113.49 o
  -5   0  18      570.78      593.06     60.74 o
  -4   0  18      367.30      327.66     36.06 o
  -3   0  18     2275.09     2214.72    217.58 o
  -2   0  18      450.59      496.69     52.11 o
  -1   0  18      261.30      223.22     22.27 o
   0   0  18        2.13      -12.11     12.11 o
   1   0  18      391.21      382.71     33.96 o
   2   0  18      584.40      626.59     54.17 o
   3   0  18        4.36       -0.49     26.34 o
 -13   1  18      158.58      145.68     35.44 o
 -12   1  18        7.98        1.32     11.84 o
 -11   1  18       83.79       88.76     12.85 o
 -10   1  18       23.80       25.95     11.74 o
  -9   1  18      390.67      416.41     30.66 o
  -8   1  18      119.00      124.71     11.26 o
  -7   1  18      776.70      806.76     57.30 o
  -6   1  18      360.17      326.95     25.51 o
  -5   1  18      802.05      811.76     57.69 o
  -4   1  18       44.95       39.96     11.47 o
  -3   1  18      122.44      140.20     15.05 o
  -2   1  18      207.40      194.22     17.97 o
  -1   1  18      666.19      683.40     43.92 o
   0   1  18        1.24       -4.27      9.87 o
   1   1  18      159.76      159.71     14.05 o
   2   1  18       88.90       82.73     14.98 o
 -13   2  18       11.86       14.63     17.17 o
 -12   2  18      549.95      590.11     49.64 o
 -11   2  18      189.71      189.18     20.81 o
 -10   2  18       29.43       31.14      9.98 o
  -9   2  18       75.26       73.41      9.10 o
  -8   2  18      792.65      815.24     51.56 o
  -7   2  18       31.38       32.67     11.16 o
  -6   2  18       36.43       17.33     14.26 o
  -5   2  18      411.65      432.16     37.47 o
  -4   2  18     1219.91     1296.90    104.83 o
  -3   2  18      230.33      271.90     26.87 o
  -2   2  18       12.90       -0.52     15.21 o
  -1   2  18      695.19      754.01     54.31 o
   0   2  18     1018.21     1096.07     77.28 o
   1   2  18       38.80       57.40     14.12 o
   2   2  18       46.66       22.53     14.57 o
 -12   3  18        6.22       23.02     20.51 o
 -11   3  18       95.59      101.39     18.23 o
 -10   3  18       42.51       26.15     11.27 o
  -9   3  18      115.07      126.28     14.91 o
  -8   3  18       60.97       48.07      9.87 o
  -7   3  18       95.31      120.42     14.51 o
  -6   3  18       58.14       49.24     13.61 o
  -5   3  18      389.28      433.40     38.02 o
  -4   3  18       16.31       10.31     13.95 o
  -3   3  18        0.30      -12.73     15.17 o
  -2   3  18       72.03       49.67     17.38 o
  -1   3  18       92.74       90.90     18.79 o
   0   3  18       61.80       58.80     15.47 o
   1   3  18       36.76       52.76     17.79 o
 -11   4  18       30.46       49.00     22.47 o
 -10   4  18      365.43      402.26     35.61 o
  -9   4  18       68.75       43.74     16.14 o
  -8   4  18       45.88       60.47     15.49 o
  -7   4  18      342.98      322.09     32.26 o
  -6   4  18     1365.99     1497.91    104.84 o
  -5   4  18      289.60      293.94     25.41 o
  -4   4  18      180.96      180.49     23.17 o
  -3   4  18      184.94      212.30     24.60 o
  -2   4  18      419.68      396.25     36.80 o
  -1   4  18       23.91       -4.92     15.85 o
   0   4  18       56.61       23.35     16.06 o
 -10   5  18        5.58       62.80     46.32 o
  -9   5  18       60.16       21.09     23.71 o
  -8   5  18        0.28       18.40     19.72 o
  -7   5  18      162.11      156.49     22.00 o
  -6   5  18       24.43       62.12     14.33 o
  -5   5  18      146.93      163.68     21.86 o
  -4   5  18       19.94       35.89     14.75 o
  -3   5  18        0.06      -19.27     19.27 o
  -2   5  18      103.50      128.92     22.76 o
 -13   1  19       74.70       73.29     33.12 o
 -12   1  19      196.91      239.27     58.03 o
 -11   1  19      160.39      150.18     22.56 o
 -10   1  19      169.83      167.12     16.52 o
  -9   1  19      993.93     1034.61     65.14 o
  -8   1  19      401.35      422.96     28.24 o
  -7   1  19       37.76       21.75     13.26 o
  -6   1  19        1.71       -0.91     13.42 o
  -5   1  19      353.68      356.16     27.55 o
  -4   1  19     1075.16     1100.27     77.48 o
  -3   1  19      247.49      246.63     21.22 o
  -2   1  19      185.50      175.56     17.62 o
  -1   1  19      339.94      347.49     25.41 o
   0   1  19       54.52       45.08     10.89 o
   1   1  19      258.98      276.22     20.63 o
   2   1  19      169.16      188.67     22.05 o
 -13   2  19       37.34      -20.26     25.66 o
 -12   2  19        0.39      -14.65     14.65 o
 -11   2  19       76.94       93.62     22.54 o
 -10   2  19        0.07        7.11     11.02 o
  -9   2  19        9.66       -5.32      8.41 o
  -8   2  19       13.47       14.87      9.18 o
  -7   2  19       29.56       19.14     12.16 o
  -6   2  19        3.65       22.75     13.92 o
  -5   2  19       52.94       40.26     12.88 o
  -4   2  19       15.20       16.07     12.59 o
  -3   2  19       35.27       20.46     13.59 o
  -2   2  19       13.23       20.76     14.22 o
  -1   2  19       80.60       89.58     17.52 o
   0   2  19        0.06      -14.56     14.56 o
   1   2  19        1.57       -0.32     18.81 o
 -11   3  19       83.14      104.43     25.22 o
 -10   3  19       99.93      105.03     15.18 o
  -9   3  19       95.90      107.76     16.62 o
  -8   3  19      130.89      128.81     14.12 o
  -7   3  19      477.71      510.85     38.29 o
  -6   3  19      418.04      401.28     31.52 o
  -5   3  19       31.01       27.27     15.94 o
  -4   3  19      141.40      148.39     20.76 o
  -3   3  19      126.15      148.88     20.24 o
  -2   3  19      125.29      129.47     26.36 o
  -1   3  19      305.25      325.92     28.55 o
   0   3  19      124.59      140.86     16.31 o
 -11   4  19       54.55       30.03     36.08 o
 -10   4  19        2.64        9.74     19.81 o
  -9   4  19        0.78       23.34     14.31 o
  -8   4  19       11.94       -5.88     12.39 o
  -7   4  19        0.41       33.74     19.04 o
  -6   4  19       15.26       26.70     18.84 o
  -5   4  19        3.57       -2.19     14.96 o
  -4   4  19      120.17       86.23     16.90 o
  -3   4  19        2.92      -12.09     18.84 o
  -2   4  19        4.76       13.60     21.46 o
  -1   4  19       11.01       23.57     20.57 o
  -9   5  19       48.28       66.69     23.76 o
  -8   5  19       82.82      109.09     24.88 o
  -7   5  19       78.74      104.76     27.20 o
  -6   5  19      228.56      223.80     23.32 o
  -5   5  19       59.63       69.37     17.93 o
  -4   5  19       20.18       36.85     18.65 o
  -3   5  19       70.81       55.36     26.64 o
 -12   0  20        1.80        0.10     25.95 o
 -11   0  20       27.44       15.94     14.92 o
 -10   0  20     1091.30     1186.17    117.71 o
  -9   0  20     1153.25     1186.11     96.28 o
  -8   0  20        1.22       -0.31     20.63 o
  -7   0  20      170.36      218.76     35.28 o
  -6   0  20      540.88      595.89     61.47 o
  -5   0  20       31.20       44.32     17.33 o
  -4   0  20       42.64       34.57     23.47 o
  -3   0  20      127.96      147.02     28.67 o
  -2   0  20      901.34      959.25     96.23 o
  -1   0  20       14.81        1.55     20.14 o
   0   0  20        5.42        7.99     16.53 o
   1   0  20      323.91      281.41     30.56 o
 -13   1  20       19.59       30.75     21.26 o
 -12   1  20        0.50       27.84     14.69 o
 -11   1  20      120.27      129.70     17.25 o
 -10   1  20        1.17       17.92     11.80 o
  -9   1  20      276.47      265.94     19.78 o
  -8   1  20       30.79       28.28      9.67 o
  -7   1  20        0.10       -4.82     11.32 o
  -6   1  20      115.46       99.89     14.17 o
  -5   1  20      210.76      203.75     18.65 o
  -4   1  20       21.44       12.79     14.56 o
  -3   1  20      359.93      352.24     27.36 o
  -2   1  20       80.32       85.00     13.68 o
  -1   1  20      176.12      175.29     18.30 o
   0   1  20       89.13       75.19     14.12 o
   1   1  20        5.29        7.58     23.93 o
 -13   2  20      159.01      147.57     33.61 o
 -12   2  20      160.16      199.28     34.18 o
 -11   2  20        3.68        3.62     12.81 o
 -10   2  20        4.04        4.33     11.47 o
  -9   2  20      181.85      190.92     15.81 o
  -8   2  20      557.87      597.26     38.63 o
  -7   2  20      259.63      260.08     21.94 o
  -6   2  20        4.35      -13.49     14.53 o
  -5   2  20      740.63      797.54     66.41 o
  -4   2  20      786.30      852.81     70.82 o
  -3   2  20       58.32       91.91     24.95 o
  -2   2  20      100.50       94.38     21.49 o
  -1   2  20      193.95      208.61     21.13 o
   0   2  20      529.07      501.67     39.76 o
 -11   3  20      117.44      118.66     16.42 o
 -10   3  20      104.66      114.96     15.93 o
  -9   3  20      287.17      328.24     30.93 o
  -8   3  20        2.22       21.42     15.51 o
  -7   3  20       20.70       29.06     13.49 o
  -6   3  20       33.59       47.83     14.23 o
  -5   3  20      221.96      242.55     25.76 o
  -4   3  20        5.46      -14.66     16.95 o
  -3   3  20       88.78      103.99     19.12 o
  -2   3  20       35.51       34.60     20.82 o
  -1   3  20      108.32      124.50     22.36 o
 -11   4  20      161.49       87.35     38.86 o
 -10   4  20      242.12      275.03     36.38 o
  -9   4  20       10.04       -1.45     14.74 o
  -8   4  20       33.60       24.23     22.36 o
  -7   4  20      597.66      673.72     50.03 o
  -6   4  20      285.71      317.03     27.76 o
  -5   4  20       18.66        7.73     16.19 o
  -4   4  20        5.23       -5.46     17.47 o
  -3   4  20      192.21      153.10     23.64 o
  -2   4  20      237.86      239.05     28.99 o
  -8   5  20       36.45       72.53     33.02 o
  -7   5  20        1.94       16.67     18.99 o
  -6   5  20      143.11      148.14     22.13 o
  -5   5  20       74.66      138.43     30.87 o
 -13   1  21      118.05       78.53     24.63 o
 -12   1  21       87.46       75.33     37.01 o
 -11   1  21      116.83      110.43     14.15 o
 -10   1  21      152.18      168.25     19.12 o
  -9   1  21       26.19       54.89     16.33 o
  -8   1  21       64.57       66.13     12.33 o
  -7   1  21      179.34      202.86     23.20 o
  -6   1  21      391.57      400.93     31.39 o
  -5   1  21      385.75      426.68     33.17 o
  -4   1  21       72.44       82.86     15.17 o
  -3   1  21       84.62       85.49     14.24 o
  -2   1  21      120.69      119.92     20.40 o
  -1   1  21      412.00      422.32     34.24 o
   0   1  21      212.98      255.38     30.09 o
 -13   2  21        1.52       47.84     31.25 o
 -12   2  21        1.24       24.21     18.14 o
 -11   2  21        0.53       21.43     19.34 o
 -10   2  21        1.59        3.87     14.00 o
  -9   2  21        0.08       10.59     10.21 o
  -8   2  21        2.62       20.47     10.73 o
  -7   2  21       39.89       26.81     13.95 o
  -6   2  21       12.37       11.34     18.22 o
  -5   2  21      123.75      141.26     20.24 o
  -4   2  21        6.37       16.73     16.38 o
  -3   2  21       25.40       47.53     36.53 o
  -2   2  21        0.05       28.62     21.95 o
  -1   2  21        6.29      -15.18     24.91 o
 -12   3  21       21.82       89.03     38.97 o
 -11   3  21       61.58       79.85     15.69 o
 -10   3  21       68.06       84.22     26.61 o
  -9   3  21       42.55       26.25     15.82 o
  -8   3  21      202.87      220.44     20.95 o
  -7   3  21      135.08      132.65     16.29 o
  -6   3  21      328.23      349.83     33.82 o
  -5   3  21      182.44      164.44     23.12 o
  -4   3  21       16.92       10.08     18.27 o
  -3   3  21      367.27      381.71     37.23 o
  -2   3  21      172.93      227.15     29.43 o
 -10   4  21        2.61       40.10     21.47 o
  -9   4  21        0.00       12.86     18.59 o
  -8   4  21      110.54      128.03     17.68 o
  -7   4  21      124.13      151.60     19.13 o
  -6   4  21        0.75      -10.25     14.64 o
  -5   4  21       49.63       64.35     17.83 o
  -4   4  21        0.48       19.68     17.96 o
  -3   4  21        4.37        9.15     25.22 o
 -13   0  22       17.53       -9.16     34.87 o
 -10   0  22      644.64      656.52     68.00 o
  -9   0  22      257.49      233.03     24.32 o
  -8   0  22      130.65      143.00     19.36 o
  -7   0  22      623.36      651.06     67.80 o
  -6   0  22      207.65      177.90     46.46 o
  -5   0  22       83.05      103.04     22.35 o
  -4   0  22       25.37       -7.29     37.72 o
  -3   0  22      336.05      356.12     57.88 o
  -2   0  22      366.77      363.89     43.80 o
  -1   0  22       41.03       37.40     38.65 o
 -13   1  22       48.87       92.53     41.89 o
 -12   1  22      164.56      136.56     26.65 o
 -11   1  22       37.88       35.49     11.54 o
 -10   1  22      250.06      239.58     21.45 o
  -9   1  22      161.35      158.42     14.83 o
  -8   1  22        3.29      -12.61     12.61 o
  -7   1  22        0.82        6.25     21.16 o
  -6   1  22      133.54      133.71     20.90 o
  -5   1  22       37.19       36.60     14.80 o
  -4   1  22      482.94      494.57     38.13 o
  -3   1  22       22.02       32.54     18.21 o
  -2   1  22       75.01       71.90     15.57 o
  -1   1  22       29.24       39.57     18.85 o
 -12   2  22      167.58      174.44     28.29 o
 -11   2  22       24.54        9.54     14.88 o
 -10   2  22        7.39       -8.48     14.45 o
  -9   2  22      468.51      510.49     34.92 o
  -8   2  22      248.87      238.20     22.30 o
  -7   2  22       35.04       22.85     15.18 o
  -6   2  22      396.37      422.10     39.77 o
  -5   2  22      470.84      506.03     44.95 o
  -4   2  22      287.57      266.48     28.73 o
  -3   2  22        6.87        8.97     20.92 o
  -2   2  22       61.42       50.73     22.24 o
 -11   3  22        1.44       32.83     21.44 o
 -10   3  22      103.32      116.74     21.07 o
  -9   3  22       62.89       71.56     17.54 o
  -8   3  22       38.43       46.44     16.69 o
  -7   3  22       32.56       28.90     17.03 o
  -6   3  22      129.79      153.56     21.07 o
  -5   3  22       65.32       74.98     25.15 o
  -4   3  22      127.05      140.67     25.36 o
  -3   3  22        0.56        5.96     23.95 o
  -8   4  22        2.23        6.03     21.22 o
  -7   4  22       44.18       67.48     18.78 o
  -6   4  22       55.26       58.87     28.67 o
 -12   1  23      168.99      197.23     29.76 o
 -11   1  23      138.67      163.38     25.85 o
 -10   1  23      107.03      112.60     17.40 o
  -9   1  23      105.97      127.63     15.03 o
  -8   1  23      179.55      193.18     20.42 o
  -7   1  23      205.41      233.39     35.79 o
  -6   1  23       26.42       36.40     17.57 o
  -5   1  23      115.70      118.34     17.24 o
  -4   1  23       93.37      131.98     22.15 o
  -3   1  23       87.48       64.75     29.32 o
 -11   2  23        8.91       40.20     16.82 o
 -10   2  23       92.12       73.60     15.64 o
  -9   2  23        0.34       35.69     14.69 o
  -8   2  23       60.28       74.62     15.82 o
  -7   2  23       35.56       29.52     19.68 o
  -6   2  23        0.04      -24.78     26.60 o
  -5   2  23       17.39       25.80     20.66 o
  -4   2  23       15.13       17.19     20.02 o
  -3   2  23       34.73       21.61     23.19 o
 -10   3  23       82.76       94.95     27.42 o
  -9   3  23       91.32      102.88     18.56 o
  -8   3  23       97.08       96.72     17.35 o
  -7   3  23      156.78      188.13     24.69 o
  -6   3  23       61.88       49.67     20.51 o
  -5   3  23      136.71      117.58     31.07 o
 -12   0  24        0.81        6.83     43.13 o
 -11   0  24       34.28       52.54     27.14 o
 -10   0  24       53.26       77.67     38.49 o
  -9   0  24        0.67      -17.95     33.35 o
  -8   0  24       70.51       82.73     33.68 o
  -7   0  24      319.42      323.66     39.04 o
  -6   0  24      152.50      186.46     26.70 o
  -5   0  24       50.82       45.79     21.08 o
  -4   0  24       33.21       53.57     22.86 o
 -11   1  24       43.76       65.00     17.55 o
 -10   1  24       14.92       27.93     13.43 o
  -9   1  24       59.96       73.82     14.80 o
  -8   1  24      157.16      165.46     19.54 o
  -7   1  24       73.53       91.71     26.86 o
  -6   1  24       78.54       47.03     21.77 o
  -5   1  24        0.88       34.42     21.97 o
  -4   1  24      178.15      176.76     25.31 o
 -10   2  24       32.67       34.61     18.40 o
  -9   2  24      369.59      406.22     32.70 o
  -8   2  24      418.12      490.93     38.80 o
  -7   2  24        4.05       -2.18     27.43 o
  -6   2  24       19.43       26.40     21.35 o
  -5   2  24      488.73      469.22     52.50 o
 -10   1  25       24.16       29.24     19.97 o
  -9   1  25      215.03      210.44     23.74 o
  -8   1  25      141.90      187.40     21.35 o
  -7   1  25       31.80       17.01     23.11 o
  -6   1  25       22.48       -9.15     29.92 o
 
